# Supplementary material for: Determining Physical Mechanisms of Gene Expression Regulation from Single Cell Gene Expression Data
Source: PLoS Comput Biol. 2016 Aug 23;12(8):e1005072. doi: 10.1371/journal.pcbi.1005072 (PMC4995004; doi:10.1371/journal.pcbi.1005072)
Supplement: S1 Table — This table includes the raw single cell gene cell qPCR data from HPC7 cells for the Gfi1 overexpression and Gata2 knockdown experiments. (XLSX) [file pcbi.1005072.s021.xlsx]

## Sheet: Gfi1_mean_normalised.txt
1	Bptf	Cbfa2t3h	Cdkn2a	Dnmt3a	Eif2b1	Erg	Ets1	Ets2	Etv6	Ezh2	Fli1	Foxo3a	Gata1	Gata2	Gata3	Gfi1	Gfi1b	Hhex	HoxA5	HoxA9	HoxB4	Ikzf1	Kit	Ldb1	Lmo2	Lyl1	Mecom	Meis1	Mitf	Mpl	Mrpl19	Myb	Nfe2	Notch1	Pbx1	Polr2a	Prdm16	Procr	Runx1	Sfpi1	Sh2b3	Smarcc1	Smarcc2	Tal1	Tcf7	Tet2	Ubc	Vwf
Gfi1_001	3.1843	5.33819	5.33944	5.06416	2.33196	15	15	4.98524	4.06997	6.77523	-0.549867	1.31022	15	3.72059	3.09662	-1.94979	15	15	4.90613	15	15	2.26496	-1.21229	1.20138	3.04916	-0.529299	15	-0.248168	15	-0.381147	0.861903	-0.543457	0.578794	15	15	1.56054	15	15	2.463	2.84301	15	-0.0474131	3.61777	2.61079	15	2.1953	-1.56054	15
Gfi1_003	3.0282	3.49371	15	15	0.720747	2.44292	15	2.03184	1.01725	15	-2.00194	0.110936	15	0.656505	15	-2.06847	15	15	15	15	15	0.970276	-3.05812	0.0652121	0.244512	-1.92736	15	0.36217	2.71135	-0.626573	15	-2.0385	0.695981	15	3.47707	2.19383	15	15	-0.270778	2.71615	15	-0.375512	3.04848	15	15	1.00049	-2.19383	15
Gfi1_004	3.46101	1.269	15	2.17966	1.15058	15	15	2.94907	2.25652	15	-1.48391	0.061525	15	1.61505	15	-2.38203	15	15	15	15	3.64813	2.41761	-1.57039	2.88344	0.4667	-0.484795	15	-1.80778	15	-0.575501	1.95595	-0.760336	-0.254073	15	0.727095	1.88472	15	15	1.24066	2.84705	8.50128	1.04792	3.30335	1.05672	15	2.57599	-1.88472	2.80154
Gfi1_005	2.79996	2.95447	15	11.5658	0.793796	15	15	4.27349	2.47213	5.26109	-0.774087	1.03763	15	2.20016	3.69495	-1.9774	15	1.53814	15	15	15	1.38925	-1.92396	1.35296	0.676547	-1.27717	15	0.0270877	4.17305	0.590025	1.11346	-0.586298	0.355376	15	2.46807	2.13565	15	15	2.35138	2.90921	15	0.486117	4.77063	1.14428	15	3.14275	-2.13565	15
Gfi1_006	3.15885	1.45112	15	1.87198	2.02114	3.24446	7.55327	4.50483	2.42237	15	-0.948886	-0.686296	2.47352	2.83424	15	-2.13902	15	15	15	15	15	1.73616	-1.55837	2.53329	1.34908	0.0521837	15	0.121612	3.47046	-0.263509	2.04995	-0.455576	0.706075	15	1.49125	1.74865	15	15	1.81564	2.76095	15	1.24461	2.91796	0.355316	15	3.18867	-1.74865	2.04555
Gfi1_007	3.79319	1.983	4.79438	3.17623	3.65906	2.0326	15	3.07843	0.91306	15	-0.849717	-0.514677	3.31283	0.972312	15	-2.42073	15	15	15	15	15	1.08929	-1.88218	1.95224	0.107626	-1.46414	15	-0.591998	15	-0.149129	2.28933	-1.45704	-0.314392	15	0.793634	1.16276	15	15	3.1367	3.4912	15	0.509983	2.81279	0.418229	15	2.59303	-1.16276	4.44812
Gfi1_008	3.11674	1.55788	15	3.89906	2.13245	15	15	3.70006	1.43731	5.77945	0.219528	1.09891	15	2.38696	15	-2.78097	15	1.7005	15	15	15	1.6271	-2.72781	2.67214	1.11647	0.92309	15	0.00218857	15	3.3996	15	-1.80957	0.482298	15	1.57194	1.81166	15	15	0.819581	3.8518	15	1.34	3.11459	-0.770043	15	2.02442	-1.81166	15
Gfi1_009	3.62072	1.48125	15	4.11933	2.48824	15	15	2.10099	1.72872	15	0.407466	1.31971	3.93886	2.38728	15	-1.56704	15	3.64589	15	15	15	1.29866	-1.41662	2.95975	2.53847	-0.634752	15	0.400316	3.45844	0.394832	1.95918	-1.59739	0.465652	15	2.26435	1.89366	15	15	0.934492	2.74729	15	1.08637	2.27324	1.41435	15	3.19334	-1.89366	15
Gfi1_010	2.95744	1.05679	15	2.67423	-0.017253	15	15	2.38872	1.09131	15	-1.58661	0.0182715	15	15	15	-2.8944	15	15	15	15	15	0.656835	-3.21491	15	15	-2.44694	15	-1.80886	15	-0.677007	0.887614	-2.9064	-1.14635	15	0.757424	1.30682	15	15	1.38871	3.48826	15	-1.09386	1.62126	-1.4429	15	15	-1.30682	15
Gfi1_011	3.71324	0.938424	15	3.13441	1.5493	15	15	3.49371	4.06831	15	-0.110403	-0.0475923	1.35229	1.82731	15	-2.7256	15	2.99936	4.3121	15	15	0.970969	-2.26968	1.25543	-0.18579	-0.574532	15	1.47872	4.17925	1.59573	1.21493	-1.51498	0.496803	15	1.87308	1.5931	15	15	2.66853	3.46605	15	0.693285	3.29274	1.04115	15	2.86114	-1.5931	1.34564
Gfi1_012	3.05128	1.48598	15	4.40488	1.29082	15	15	15	2.15934	4.46691	0.712127	0.0734469	2.70677	-0.345208	15	-1.15785	15	7.88883	4.02098	15	15	-0.0112902	-2.64573	3.7575	0.546211	1.85998	15	15	15	15	1.83309	-1.37842	0.196724	15	15	2.30576	15	15	1.72193	7.33283	15	1.54048	3.12552	2.04506	15	6.17589	-2.30576	4.59605
Gfi1_013	3.81821	0.437902	4.25806	3.05767	2.19621	15	15	15	4.2561	15	4.61201	-0.174288	15	15	15	-3.31177	15	15	15	15	15	1.20266	-2.26896	1.15553	1.01215	-0.416737	15	15	15	-0.70289	1.1822	-0.211513	-0.0168865	15	15	1.26313	15	15	1.83947	1.86832	15	0.79407	4.88092	0.981075	15	2.82304	-1.26313	15
Gfi1_014	3.61189	1.9304	15	15	0.683229	15	15	3.10786	2.04704	5.31691	0.177683	1.70524	5.69068	1.92773	15	-1.21569	15	15	15	15	5.16052	2.53703	-1.69921	0.938313	2.53904	-1.62554	15	-1.37106	15	0.393752	0.510912	-0.356387	0.327641	15	3.69425	2.21658	15	15	3.52449	3.14351	15	0.219509	4.41811	0.545558	15	2.74025	-2.21658	15
Gfi1_018	3.18067	0.699724	15	3.83509	0.758181	3.15672	15	2.0011	1.19205	15	-1.2867	0.835152	15	2.97366	15	-2.42995	15	15	15	15	2.43421	0.200562	-1.84833	-0.149785	1.35491	-1.78127	15	-1.22804	15	-0.390795	0.119268	-0.357384	-0.0988452	15	15	1.6313	15	15	2.04562	3.28644	15	-0.61307	2.24008	-0.599052	15	1.73283	-1.6313	15
Gfi1_019	0.814333	0.175743	15	2.11796	1.07904	15	15	15	1.50064	15	-1.66763	-1.85722	0.951262	15	15	-2.53399	15	15	15	15	15	1.51652	-3.34241	-1.2997	15	-1.18222	15	1.93016	15	-1.33736	15	-3.17948	-1.58308	15	-0.637084	2.95245	15	15	0.318797	2.12328	15	-0.9909	2.57098	-1.07486	15	0.798957	-2.95245	0.984849
Gfi1_020	1.93695	1.10153	4.1622	4.4648	0.0647968	15	15	3.51117	1.4426	15	-1.436	-1.37053	15	15	15	-4.32565	15	0.839308	15	15	15	0.563387	-2.89475	1.09226	0.0410444	-2.47437	15	-0.30246	3.4837	-0.305883	1.25715	-2.57159	-0.828629	15	0.248441	2.16547	15	15	1.58432	2.42053	15	-0.730302	2.17785	-1.56519	15	2.74375	-2.16547	15
Gfi1_021	3.51383	0.121979	15	1.77902	-0.765143	2.91975	15	2.51031	1.71779	5.34	-0.386325	0.228101	15	-2.46181	15	-4.17158	15	1.47285	15	15	15	1.60689	-3.13019	2.13102	-0.229313	-1.6475	15	-0.746884	3.15114	0.733903	0.639386	-2.18392	0.249345	15	15	2.15306	15	15	0.995306	2.53598	15	-0.0290571	1.8271	-1.40134	15	3.30236	-2.15306	15
Gfi1_022	2.88249	0.280093	4.10452	1.75	1.23961	15	15	15	2.49071	15	-0.545361	0.185454	3.10539	2.31107	15	-2.86454	15	15	15	15	15	3.13634	-1.73906	1.39787	-0.877042	-1.39521	15	15	3.39609	-0.00945645	1.90175	-1.90771	0.507957	15	1.46527	1.67938	15	15	1.24953	3.767	15	1.74849	3.14308	-0.680669	15	15	-1.67938	1.57189
Gfi1_023	2.16749	0.0800152	15	1.99909	0.211377	15	15	1.58782	2.75639	4.41696	0.166673	-0.885386	15	15	15	-1.91864	15	0.857229	15	15	1.66271	-0.132147	-3.27574	-1.12969	-0.772879	-1.43137	15	1.6004	15	15	-0.215248	-2.93657	0.0211001	15	1.47745	2.18666	15	15	-0.0212106	8.55624	15	0.181896	-0.068236	1.01609	15	2.4089	-2.18666	15
Gfi1_024	3.66668	0.694687	15	2.43848	1.17808	15	15	2.48674	2.04147	4.72691	1.1165	-0.753509	2.2211	0.0509336	15	-4.93049	15	0.266204	15	15	15	0.648611	-1.48559	1.74685	-0.78726	-1.36599	15	0.299355	15	0.865719	2.11679	-1.91749	-0.164271	15	4.26586	0.890979	15	15	0.827901	3.80094	15	0.342248	2.23318	-0.794893	15	1.84721	-0.890979	15
Gfi1_025	2.79697	0.358407	15	2.26679	3.64441	15	15	15	1.67699	15	-0.103445	-0.65787	2.41751	-0.224001	15	-2.65802	15	2.76537	15	15	2.88874	0.418073	-2.42283	2.07054	0.702025	-1.17559	15	0.932605	15	-0.393468	2.65211	-2.04363	0.135038	15	1.33184	1.89429	15	15	0.59755	3.07409	15	0.749913	3.13822	-0.0271439	15	2.80993	-1.89429	-0.13953
Gfi1_027	3.78957	1.49565	15	15	1.55541	15	15	4.57918	2.01907	15	0.341746	-0.218511	15	2.31409	15	-1.68101	15	15	15	15	15	1.9856	-2.17768	15	15	-1.23967	15	0.958096	15	-0.00402332	2.1509	-0.569784	1.92674	15	1.97558	2.10773	15	15	2.28436	3.67117	15	1.47551	4.24655	1.91827	15	3.46083	-2.10773	15
Gfi1_030	1.94432	0.547525	15	15	0.357316	1.90371	15	2.2239	1.34685	15	-1.79416	-0.480533	2.43141	1.89584	15	-2.76252	15	15	15	15	15	1.12294	-3.4191	1.73268	-0.423607	-1.85609	15	-0.903924	15	-0.230178	15	-2.44816	-1.15286	15	1.76575	1.28426	15	15	0.883183	7.71104	15	0.497087	1.68769	-0.109362	15	2.55818	-1.28426	1.99782
Gfi1_031	2.89472	2.29773	15	15	0.698993	3.3162	15	2.39784	1.3903	15	0.343419	-0.813266	1.8739	1.57922	15	0.147699	2.9249	15	15	15	15	2.35079	-2.82478	15	2.01235	-1.17453	15	-0.185593	15	1.98157	2.91037	-2.34558	-0.260269	15	1.25373	1.6245	15	15	2.2209	3.77253	15	0.492294	3.04765	2.29851	15	4.69538	-1.6245	8.53454
Gfi1_032	1.74552	-0.108333	15	1.5065	2.84556	1.46371	15	1.39883	2.64422	4.99696	-2.13271	-0.362715	15	2.01039	15	-3.09343	15	15	15	15	15	0.865373	-4.10987	0.341567	-0.262757	-1.93244	15	-1.91557	15	-0.991023	0.612482	-2.33711	-0.359608	15	1.42116	1.34568	15	15	-0.374359	2.51062	15	-0.711251	1.58934	0.333691	15	1.54077	-1.34568	2.41053
Gfi1_034	3.106	2.91909	15	3.85953	0.902447	15	15	3.36156	1.3668	4.79532	0.71347	-0.00142674	1.25653	1.83232	15	-3.80002	15	15	15	15	15	0.366443	-2.12337	0.916287	0.960241	-0.487635	15	-1.2282	15	0.78556	0.963797	-0.652222	-0.171742	15	7.72562	1.2678	15	15	1.59569	3.84888	15	1.24646	1.55342	0.368192	15	5.5725	-1.2678	15
Gfi1_035	2.76514	4.18177	15	3.03264	0.355457	1.68675	4.94583	1.61561	1.7844	15	-1.11959	0.558384	15	3.77638	3.0273	-1.15528	15	6.68676	15	15	15	0.245166	-2.21344	0.419133	1.64724	-0.525215	15	-0.308853	15	0.430699	0.76074	-0.622688	0.466285	15	1.65814	1.2001	15	15	1.63294	2.74873	15	-0.606089	1.50901	0.601477	15	2.06472	-1.2001	15
Gfi1_036	3.35497	1.5954	3.56723	4.03952	1.31588	2.23307	15	2.50678	3.18895	15	1.07375	0.471357	15	15	15	-3.23122	15	2.73381	15	15	15	1.46371	-1.64666	1.01468	2.75708	-1.41444	15	0.593887	2.86058	-0.710285	0.667486	-0.583445	0.462298	15	9.51845	2.10487	15	15	5.38792	3.56375	15	-0.702755	3.39396	-0.121171	15	3.10904	-2.10487	15
Gfi1_037	2.14862	1.41926	15	1.38554	1.51062	15	15	4.61874	1.90417	15	-1.51593	0.138305	3.55716	1.92026	15	-2.41654	15	1.27695	15	15	15	1.96382	-1.48345	1.75884	1.40476	-1.37829	15	-0.724016	15	-0.802938	1.97083	-0.9234	0.0578467	15	1.12657	1.40464	15	15	1.10924	2.81358	15	1.11807	3.64299	0.495994	15	2.91811	-1.40464	0.916993
Gfi1_038	2.76096	0.923613	15	15	0.182503	15	15	15	3.2449	6.23363	-0.78228	0.227112	15	15	15	-2.47181	15	15	15	15	15	2.18244	-0.994267	1.77374	0.721659	-0.377902	15	-0.097341	15	-0.760876	4.40401	-0.280164	0.985807	15	15	1.49356	15	15	2.91546	3.22655	15	-0.0920549	3.03536	0.827307	15	2.76129	-1.49356	4.65491
Gfi1_039	3.86266	1.4882	4.04155	4.36908	0.588649	15	15	15	1.30359	4.76023	-0.687953	-0.214449	0.709922	1.73924	15	-2.14563	15	15	15	15	15	3.58672	-1.98064	1.15356	0.349299	-2.60944	15	1.10094	15	-0.20353	1.96022	-1.54454	-0.470551	15	1.99574	2.08238	15	15	1.6414	2.73065	15	1.04295	2.69479	-1.11734	15	0.76562	-2.08238	15
Gfi1_040	1.59351	0.418197	15	2.93484	2.16532	1.35152	15	2.88373	0.98746	15	-1.26885	-0.571826	1.57029	1.25613	15	-0.612642	4.16357	1.11509	15	15	15	4.28017	-2.5883	1.24413	15	-0.327679	15	-0.849257	15	3.77879	15	-2.4985	-0.675998	15	0.870941	1.54469	15	15	1.2109	3.99241	15	0.676681	2.93031	0.227795	15	2.99937	-1.54469	3.56425
Gfi1_041	3.04167	1.12717	15	3.06615	1.57053	2.38426	15	3.13344	2.77601	5.65962	-0.423594	-0.477526	15	0.573482	15	-1.45028	15	15	3.26348	15	15	2.08838	-2.40189	3.32945	0.838748	-1.49542	15	-0.14107	15	-0.984697	1.23248	-2.282	0.22361	15	2.17519	1.45287	15	15	1.49276	2.63217	15	0.506462	3.65645	1.72148	15	4.22277	-1.45287	3.34163
Gfi1_043	1.74931	-0.155754	15	3.42804	-0.390925	15	15	2.05723	1.19037	3.9586	-1.62413	-0.190049	2.33302	0.74309	4.4104	-4.08637	15	15	7.4326	15	2.51049	0.709947	-3.45293	1.34347	0.749316	-2.52378	15	-1.05296	15	-0.986821	0.942411	-1.8764	-1.36994	15	0.0897331	1.87115	15	15	0.462013	2.20851	15	-0.319766	0.908985	-0.690209	15	4.29461	-1.87115	3.82602
Gfi1_044	2.428	-1.02468	15	0.444822	1.24025	15	15	2.41358	2.99454	15	-1.51545	-1.8716	-0.0992293	2.64528	15	-4.55339	15	1.42408	15	15	15	-0.517535	-3.35064	1.69304	-0.843443	-1.6065	15	-1.53676	1.22639	-0.611487	0.860248	-3.5424	-0.843902	15	0.432971	1.05527	15	15	-0.0417814	1.11937	15	-0.378157	2.4836	-1.2659	15	3.79764	-1.05527	-0.579093
Gfi1_045	2.41448	1.35277	3.14069	15	0.604552	15	15	15	15	15	-0.737978	0.12199	15	2.7529	15	-2.31866	15	2.04443	3.47291	15	2.49618	2.38113	-2.23094	15	0.795415	-1.1351	15	-0.288965	15	-1.12291	15	-0.560754	0.625808	15	4.32525	1.45214	15	15	5.31108	2.80843	15	0.624331	2.40792	-0.366479	15	4.94082	-1.45214	15
Gfi1_046	1.88324	1.34386	15	1.30939	1.06753	3.63946	15	2.17359	0.773635	5.03597	-1.40387	-0.73712	1.53285	15	15	-3.03398	15	1.93006	15	15	15	3.08366	-3.29789	-0.230176	0.50985	-1.85429	15	1.14036	15	-0.550165	1.68395	-2.5968	-0.488067	15	0.167528	1.77615	15	15	0.806792	2.7952	15	-0.42693	1.93328	-1.31133	15	2.57798	-1.77615	15
Gfi1_047	2.14382	1.37952	15	2.31282	1.36316	15	15	3.40133	1.16266	15	0.131179	-0.852368	1.07487	-0.332002	15	-2.31642	15	1.84316	15	15	15	0.527088	-1.70879	0.288421	9.04507	-1.564	15	2.19375	3.19414	0.53426	1.60149	-2.59609	-0.808926	15	2.38551	1.63825	15	15	0.915021	3.31574	15	1.58092	2.2841	0.605138	15	4.80307	-1.63825	1.25653
Gfi1_048	3.94824	0.291163	15	2.86887	0.766952	15	15	15	1.72511	15	-0.102749	-0.919818	1.08826	3.52652	15	-4.05093	15	15	15	15	15	0.159728	-1.82631	-0.109295	-1.12096	-0.859388	15	0.043812	15	-0.99348	2.20229	-2.45322	-0.747293	15	1.12801	1.91177	15	15	1.27668	5.19438	15	0.689797	3.16017	0.0313485	15	4.02668	-1.91177	3.00124
Gfi1_049	2.57803	1.12977	15	2.34703	0.576855	2.48634	15	2.11258	0.325287	15	-1.05983	-0.743435	15	2.85651	15	-2.99953	15	1.88255	15	15	15	1.52897	-2.83607	0.612132	1.33879	-1.57528	15	-0.110972	2.93209	-0.490708	1.85369	-1.81717	-0.726397	15	2.71707	1.97834	15	15	2.16991	2.00562	15	-0.377501	2.06223	-0.0517715	15	2.35314	-1.97834	15
Gfi1_050	3.78734	1.78682	15	1.08407	2.16974	2.60997	15	15	1.01697	15	-1.12358	-0.28202	15	15	2.54159	-1.20932	15	1.78267	15	15	15	0.692804	-3.04337	2.42061	0.837182	-0.731238	15	0.322202	15	-1.43075	2.27294	-1.23208	-0.484898	15	15	1.74808	15	3.25655	1.7217	1.49643	15	1.34864	3.13622	-0.183667	15	2.17091	-1.74808	15
Gfi1_051	2.49167	1.70146	15	15	1.61915	15	15	15	15	15	2.91054	-0.496441	0.865539	15	15	-0.228951	15	15	3.49407	15	15	0.632064	-2.35164	0.187576	1.29354	0.63246	15	1.86172	15	15	15	-2.35297	0.941557	15	3.35408	1.15548	15	15	1.47071	8.31385	15	0.713936	2.66138	-0.027923	15	2.6701	-1.15548	15
Gfi1_052	2.93591	0.57291	15	3.40456	0.189523	15	15	8.26927	0.775576	4.41593	-0.852673	-0.336272	3.09878	1.36373	15	-2.85137	15	1.94383	15	15	15	0.220853	-2.74645	2.41334	-0.917321	-1.72423	15	-0.0119323	3.30905	-0.683845	1.58495	-2.66022	-0.236484	15	1.0094	2.80013	15	15	1.35707	2.59383	15	0.685281	3.40414	-0.309523	15	2.38121	-2.80013	15
Gfi1_053	2.07185	1.65627	15	15	3.34862	1.1127	15	15	2.10684	15	0.678143	-0.164891	15	2.5179	15	-0.922454	15	15	15	15	15	1.10191	-2.2461	15	1.71917	0.0613422	15	-0.0688437	8.12033	0.345869	1.63384	-0.624269	1.08994	15	2.42836	1.85942	15	15	1.9942	3.30443	15	0.81755	4.15407	-0.730267	15	2.82197	-1.85942	15
Gfi1_054	2.10448	0.162094	15	2.50935	0.681697	15	15	2.86812	2.85945	5.88598	-0.55044	-1.17984	15	2.53992	15	-3.83582	15	15	15	15	15	1.18816	-2.67319	15	1.41997	-2.00289	15	-1.07153	3.63818	-1.41778	1.2479	-1.53685	0.591617	15	0.201499	1.99803	15	15	-0.0236998	2.12837	15	0.22093	1.60652	-0.885582	15	3.05639	-1.99803	15
Gfi1_055	4.02024	0.0957009	15	2.4191	0.244976	15	15	15	1.17981	15	-0.519739	2.64059	1.84501	2.15535	15	-2.21094	15	2.42092	15	15	3.1113	1.64646	-2.37627	0.704008	-0.346334	-0.591759	15	-0.959668	2.70953	-0.323815	0.660661	-1.48726	0.341707	15	2.93318	1.42608	15	15	2.06091	2.43494	15	-0.0746073	1.95398	-0.702358	15	2.61146	-1.42608	3.97405
Gfi1_056	2.80905	0.188332	15	2.4289	1.22403	15	15	15	1.11079	15	-0.935625	-1.63548	15	1.91981	15	-3.17702	15	15	15	15	15	1.32489	-3.08119	0.526186	0.522437	-1.80893	15	-1.04203	15	-1.58027	1.82809	-2.16892	1.08206	15	2.56567	1.81866	15	15	1.59064	2.46814	15	-0.558705	5.14875	-0.598964	15	1.66334	-1.81866	15
Gfi1_057	3.85235	3.17617	15	3.28394	1.28529	15	15	15	2.52564	15	1.09689	1.21119	1.27918	15	15	-2.64662	15	1.79205	15	15	15	0.224416	-1.69418	-1.50709	0.499361	2.23957	15	15	15	0.498806	0.886808	-1.44098	-0.00802233	15	1.7214	1.84811	15	15	1.889	7.69284	15	0.855956	4.31736	-0.968168	15	2.26088	-1.84811	1.37
Gfi1_058	3.43202	0.101423	15	1.71842	1.07317	15	15	3.84264	1.29067	15	-0.601379	-0.858152	15	2.00501	4.24664	-2.46553	15	15	15	15	15	1.57476	-2.51652	0.775091	1.12025	-1.10906	15	-1.45459	15	-1.0058	2.7605	-0.99215	0.559759	15	1.44499	1.69724	15	15	1.25797	1.91393	15	0.075258	4.78915	0.762064	15	2.24867	-1.69724	15
Gfi1_059	3.47305	0.997416	15	2.34319	1.25324	4.93629	15	2.7283	1.51292	15	0.100452	1.12318	2.17027	3.01467	15	-1.64681	15	1.1471	15	15	15	1.37959	-3.55586	1.84442	1.57279	-1.18701	15	0.658557	15	4.08991	2.03507	-1.83507	0.706484	15	2.64949	1.45675	15	15	1.26251	4.25488	15	-0.546743	1.26231	-1.39749	15	2.54025	-1.45675	15
Gfi1_060	2.47384	1.46076	4.39611	3.50636	0.691513	2.9474	15	3.55446	1.24203	15	-1.05016	-0.335784	3.64025	2.33603	2.81791	-1.32328	15	15	15	15	15	2.07311	-1.44468	15	15	-1.6502	15	1.25122	3.26673	-0.327378	2.0938	-1.70983	0.529682	15	1.61271	1.94597	15	15	1.26338	3.09336	15	2.58627	15	-0.106461	15	2.36711	-1.94597	15
Gfi1_061	2.29129	0.247117	15	4.24983	0.736422	15	15	3.16923	2.47765	7.024	-0.761192	-0.535622	15	0.707681	15	-2.71746	15	1.92096	15	15	15	1.49916	-1.45211	1.30003	1.86198	-2.04088	15	-1.37149	3.74715	-0.529783	1.7445	-2.21385	0.419558	15	10.3076	2.5047	15	15	3.13355	2.15115	15	0.160082	3.96249	0.724869	15	2.82561	-2.5047	15
Gfi1_062	1.7763	0.64407	15	1.59292	0.280469	15	15	15	4.17831	15	0.743318	1.33491	0.495076	0.921914	15	-4.60999	15	15	15	15	15	0.0698058	-0.751784	2.39986	0.191793	-2.03519	15	-0.0271519	1.36889	0.325897	0.630035	-0.266326	-0.808198	15	2.60995	2.73942	15	15	0.656853	2.46995	15	0.971906	1.63482	-0.119285	15	2.58445	-2.73942	2.36766
Gfi1_063	3.41456	1.4436	15	4.43173	2.15708	2.25478	15	3.3674	3.0325	15	-0.360041	-0.588959	15	2.37187	3.57812	-1.47917	15	2.94684	15	15	15	1.42487	-1.88368	1.65619	4.2032	-1.364	15	-0.570398	15	0.0345075	3.30702	-0.786365	1.46644	15	3.79384	1.63741	15	15	2.60023	3.51908	15	-0.0526441	2.34513	0.246579	15	2.04799	-1.63741	15
Gfi1_064	3.18897	1.5565	15	3.41724	1.88174	2.79078	15	3.12093	2.45684	6.27047	-1.40059	-0.185167	15	1.24544	15	-0.786883	15	3.25582	15	15	3.16711	1.16204	-2.41017	7.77551	3.72752	-0.846382	15	0.429958	15	-0.204012	2.74169	-1.02921	0.293129	15	15	1.82992	15	15	3.91349	2.8122	15	0.731285	4.83205	0.40088	15	5.00214	-1.82992	15
Gfi1_066	1.37522	0.172399	15	1.22828	0.469921	15	15	3.70394	1.56009	5.47656	-1.05666	-1.22485	3.46412	1.67248	15	-3.82856	15	0.254762	15	15	15	0.551046	-2.56398	0.428962	-0.316047	-2.50205	15	-1.52749	15	-0.626047	1.53095	-2.21124	-0.923142	15	3.07809	2.20597	15	15	0.0255491	2.53234	15	-0.510068	2.21471	2.4475	15	2.09839	-2.20597	0.0857819
Gfi1_067	2.7549	2.11094	15	4.25622	1.64385	15	15	4.261	2.37085	5.99528	0.825574	1.18698	15	1.00513	15	-2.76122	15	2.96692	15	15	15	1.64267	-1.36566	2.21059	1.01941	-0.823693	15	0.534253	3.9155	15	1.53368	-0.97662	0.335132	15	15	2.07884	15	15	1.67846	3.57852	15	0.352517	5.08379	0.949604	15	5.08403	-2.07884	0.844464
Gfi1_068	1.56695	-2.31304	15	1.62342	15	15	15	15	1.68437	15	-2.73163	-0.454658	15	15	15	-4.91746	15	15	15	15	15	-0.108151	-4.21144	0.56627	-1.33506	-1.48781	15	15	15	0.766707	5.84971	-2.47543	-0.979905	15	15	1.58199	15	15	-0.917245	1.43903	15	-0.271564	2.21456	-1.99994	15	0.82148	-1.58199	1.62383
Gfi1_069	1.55164	0.672672	15	15	1.68404	15	15	3.72818	0.351821	5.54473	-0.203752	0.471932	0.797143	1.34974	15	-3.79815	15	15	15	15	15	-0.366702	-3.18785	0.633439	-1.48801	-1.24236	15	0.393929	15	-0.253531	1.46796	-2.07147	1.00927	15	15	1.90327	15	15	1.05505	4.47224	15	1.36951	1.70777	-0.460967	15	4.83248	-1.90327	-1.26833
Gfi1_070	2.14511	15	15	15	0.718199	15	15	1.3796	0.367247	4.82624	-1.87038	-1.38126	0.828034	2.35822	15	-2.05602	15	1.58842	15	15	15	0.902291	-2.88094	-0.406893	0.0212737	-2.1029	15	-1.74081	15	-1.53072	0.32742	-1.92822	-0.73808	15	1.25375	2.22585	15	15	0.669738	3.18195	15	-0.307235	1.44434	-0.77459	15	2.27342	-2.22585	2.50265
Gfi1_071	2.21285	0.7073	15	2.18349	0.441423	15	15	1.92471	1.80949	5.32548	-1.77481	-1.15034	4.07737	2.20733	15	-3.72926	15	3.25766	15	15	15	0.712719	-2.53615	1.7052	-0.0881335	-2.35306	15	-0.162741	15	-1.36448	3.65627	-1.37788	-0.905398	15	1.23721	1.25553	15	15	1.22908	1.83336	15	0.0446685	1.91726	-0.872315	15	2.72168	-1.25553	1.4641
Gfi1_072	2.74619	-0.282021	15	15	2.44988	15	15	3.19054	2.7566	15	2.41985	0.443727	1.98835	0.0110899	3.40959	-2.45608	15	2.81553	15	15	15	2.22346	-2.3448	15	2.87748	-0.226968	15	1.1645	15	15	3.71992	-1.52392	0.247162	15	3.00039	1.30611	15	15	1.36831	4.28763	15	1.04842	3.60567	1.31759	15	4.02183	-1.30611	15
Gfi1_073	3.9681	2.97058	15	1.47663	0.185704	15	15	2.40607	1.155	15	0.159159	0.142718	2.35605	0.435602	15	-3.34716	15	15	15	15	15	1.73789	-2.55163	1.50442	0.29856	-0.866992	15	-0.362388	15	0.889067	1.4267	-1.22891	-0.497778	15	15	1.33484	15	3.46183	2.08973	1.57395	15	-0.56798	2.72333	-0.937137	15	2.99614	-1.33484	15
Gfi1_074	1.70718	-0.895567	15	2.96358	-0.407088	15	15	1.57242	1.46641	5.23044	-1.06052	-0.348552	15	1.10094	15	-2.48314	15	1.30444	15	15	15	1.95695	-4.15247	0.654758	7.7163	-2.19781	15	-1.75081	15	-0.757889	0.0934236	-1.12522	-0.321539	15	3.28279	2.61686	15	15	0.758415	2.99558	15	-0.781048	1.94235	-1.75868	15	1.03751	-2.61686	15
Gfi1_075	2.54701	0.191337	15	4.37322	0.922252	15	15	3.08236	2.24783	4.67376	1.80867	0.0200521	2.58599	3.19433	15	-2.34468	6.07485	3.5594	15	15	15	-0.113887	-2.6991	0.337413	0.144452	-0.0195728	15	3.63895	15	1.73976	2.82784	-1.30919	-0.597374	15	3.99452	1.25383	15	15	1.24236	4.67143	15	-0.279824	2.22709	-0.70048	15	4.03976	-1.25383	2.51015
Gfi1_076	2.63036	0.105881	15	3.41522	1.14497	15	15	2.01581	2.33317	15	-1.15594	-1.02416	1.16961	15	2.34874	-1.34102	15	15	15	15	2.00723	0.151506	-3.14087	1.8334	15	-2.28822	15	-1.32115	15	-1.00387	0.665109	-2.65508	0.327152	15	-0.275752	1.28623	15	15	1.28051	2.37434	15	0.407032	2.36553	-0.284203	15	2.32974	-1.28623	15
Gfi1_077	3.12946	0.690536	15	2.1305	1.12639	15	15	2.34738	1.61922	15	-1.46434	0.119385	4.08833	0.378352	15	-4.19364	4.42781	1.59761	15	15	15	2.15167	-1.17619	1.57663	-0.18169	-1.69835	15	-1.58059	15	-1.67097	0.881829	-0.216145	-0.36935	15	1.00777	1.76818	15	15	1.64743	2.32016	15	1.20977	3.70385	0.180359	15	4.32516	-1.76818	0.121456
Gfi1_078	2.1177	0.457174	15	1.80501	1.03384	1.23975	15	2.88994	0.944883	4.65939	-1.0372	-1.72589	1.45959	2.15749	15	-2.35807	15	15	15	15	15	2.19384	-3.90453	1.85234	1.31077	2.21779	15	0.754925	15	0.547255	2.04801	-2.75584	0.274806	15	0.640835	1.49267	15	15	0.630821	2.18655	15	-0.78245	3.46055	-0.581996	15	4.09396	-1.49267	0.340284
Gfi1_079	2.38142	-0.551215	15	2.24342	0.478867	15	15	3.85553	0.785766	5.3375	-0.127093	0.186925	2.11192	-0.526618	15	-4.24579	4.59775	1.98275	15	15	4.22563	-0.317716	-3.75657	-0.189714	-1.35272	-1.36339	15	0.0227178	2.22689	15	0.741641	-2.08454	-0.481566	15	1.29605	1.26511	15	15	0.907133	3.83534	15	0.197819	1.60742	-0.192729	15	2.74562	-1.26511	1.20341
Gfi1_080	4.12649	0.196565	15	1.84089	0.338399	15	15	15	15	15	1.00927	-0.772112	15	1.93604	15	-2.30086	4.70483	15	15	15	15	1.19782	-2.90541	0.874617	-1.10804	-1.06023	15	2.51398	2.93605	15	3.18573	-2.32875	-0.163988	15	2.35034	1.97185	15	15	1.02293	4.98588	15	1.2026	2.90895	-0.35749	15	15	-1.97185	15
Gfi1_081	3.45633	0.944361	15	4.06332	1.56443	2.14701	15	15	1.53681	15	-1.69417	0.393072	15	1.93357	15	-1.38284	15	1.26855	15	15	15	0.619781	-2.62191	1.88639	1.9807	-1.49986	15	-0.422344	15	-0.504313	3.17711	-1.41958	0.0826528	15	6.55018	1.34368	15	3.88442	3.32016	3.31422	15	0.30142	2.63087	0.114342	15	4.11351	-1.34368	15
Gfi1_082	2.49176	1.24753	15	2.1959	0.670527	15	15	3.12028	1.32183	15	-1.40979	0.339129	1.13572	3.72151	15	-3.0467	15	15	15	15	15	1.9398	-2.21045	15	0.883744	-1.58378	15	-1.35227	2.44626	0.425372	1.80844	-0.520889	0.0467352	15	4.35597	1.80733	15	15	1.51388	2.32276	15	-0.166468	1.42004	-0.322459	15	1.43596	-1.80733	4.394
MSCV_001	3.80513	4.03297	15	4.16803	1.499	2.29587	15	3.76787	2.90836	6.76068	-0.708079	0.395086	15	3.66663	15	15	5.03144	1.69236	15	15	4.82282	2.56848	-2.02555	2.6422	2.06667	0.0192566	15	0.227824	15	1.13302	1.39485	-0.140156	1.41013	15	4.06235	0.751564	15	5.59032	3.91875	4.37038	15	0.279579	4.15034	4.09384	15	3.42629	-0.751564	15
MSCV_002	3.59757	2.86043	15	3.97478	1.64238	3.52804	15	4.02023	2.33266	7.06141	-0.914762	-0.386035	4.54573	15	15	3.74827	15	2.23464	15	15	15	1.66445	-2.49223	2.48019	1.81139	-0.946859	15	-0.150899	15	0.133467	2.22684	-0.564188	1.63492	8.23395	2.78911	1.47973	15	4.80368	3.10369	4.48212	15	0.510144	3.90913	1.97536	15	4.17411	-1.47973	15
MSCV_003	3.79271	1.85567	15	2.74446	3.01182	4.61084	15	15	1.92965	15	-1.20656	0.0433164	15	1.48191	15	15	5.34228	2.47381	15	15	15	1.05038	-3.56698	1.618	2.55821	-0.608679	15	-1.35898	3.10359	0.391597	15	-1.20562	0.439818	15	6.67773	2.11427	15	3.22626	0.576301	3.04874	15	0.577472	2.41838	0.146305	15	1.84913	-2.11427	15
MSCV_004	4.66118	2.58406	15	5.08493	1.49007	0.874763	15	4.69005	2.69192	15	-0.69311	1.36253	15	2.45602	3.73126	6.71558	6.34036	3.3847	15	15	15	1.74224	-3.34242	0.445478	2.43435	-0.402917	15	0.484051	15	2.23031	2.22999	-0.942095	0.133044	15	15	1.72504	15	2.88718	2.6616	4.98264	15	0.543423	3.51038	0.845763	15	2.63995	-1.72504	15
MSCV_005	3.55291	3.40143	15	3.50696	1.20187	0.704249	15	4.23428	2.70856	5.66842	-1.18206	-0.0806893	15	4.89181	15	15	2.68709	0.797213	15	15	15	1.52119	-2.40009	2.20691	-0.0309301	-0.742575	15	-0.289203	15	-0.474036	2.68253	-1.05618	1.29861	7.5869	2.55425	1.43361	15	3.71901	2.58984	3.60018	15	0.528231	2.03329	2.20367	15	2.33725	-1.43361	15
MSCV_006	4.75591	2.95151	15	4.15971	1.25302	2.61127	15	4.25728	2.2313	6.26667	-0.776024	-0.192691	15	2.65992	3.42011	15	2.24158	3.18959	15	15	15	2.07674	-2.71428	1.50523	15	-0.568689	15	-0.752077	3.8427	-0.0766575	15	-1.93482	0.935082	15	2.34265	1.61925	15	15	1.22958	7.42201	15	-0.0230873	2.51806	0.404441	15	4.40421	-1.61925	3.70777
MSCV_007	3.74962	2.05636	15	1.66003	-0.661839	1.2817	15	15	0.515602	15	-2.93375	-1.14262	15	15	15	15	2.53112	15	15	15	15	15	-3.65081	1.00025	0.452155	-2.26226	3.36547	-1.17625	15	-1.59513	1.03147	-2.79464	-0.0948073	15	15	2.39525	15	15	0.355063	7.54097	15	-1.70995	0.78124	0.323214	15	2.93115	-2.39525	15
MSCV_008	2.69505	1.71138	15	15	1.1202	1.97764	15	15	1.35556	15	-2.53373	-0.413322	2.37768	9.54579	15	15	2.38432	1.1311	15	15	15	1.23993	-3.44749	1.25799	-0.160874	-0.734385	15	-1.11487	15	-0.393877	1.88245	-1.83579	-0.476968	15	1.68654	2.51023	15	15	1.66739	3.19707	15	0.733217	4.1195	-0.0317736	15	2.50137	-2.51023	15
MSCV_009	2.65225	2.3482	15	3.51225	2.07783	2.91717	15	3.61843	1.52531	5.6484	-0.00821741	-0.863958	3.61694	3.26838	15	15	2.47589	2.08771	15	15	2.30462	0.88844	-3.1389	0.613395	1.45883	-0.583529	15	0.325437	15	-0.0444953	0.77498	-2.81622	-0.226176	15	1.77809	1.84803	15	15	2.86636	7.31357	15	0.30176	2.71708	0.372807	15	1.98018	-1.84803	15
MSCV_010	3.22543	0.850268	15	3.25466	0.746033	1.85311	15	15	2.97364	15	-0.542885	-0.64883	15	15	2.48653	3.9095	2.81707	1.05183	15	15	15	2.43216	-3.392	1.45553	0.52239	-0.60056	15	-0.812427	15	0.382064	1.66838	-1.92945	-0.630598	15	3.85929	2.40688	15	15	2.19289	4.42647	15	0.44218	3.63549	1.43139	15	2.97948	-2.40688	15
MSCV_011	3.15622	1.66199	15	15	0.951956	1.2686	15	3.67934	1.13726	15	-1.40559	0.698529	15	2.2538	15	15	3.92837	-0.0988816	1.63178	15	3.48112	1.54397	-3.62787	0.921316	0.403456	-1.2216	15	-0.719485	15	-0.694498	1.12102	-1.387	0.215702	15	3.07915	2.22215	15	2.49111	3.1231	3.47831	15	0.795134	2.67164	0.626173	15	2.50445	-2.22215	15
MSCV_012	3.01821	1.96057	15	15	3.36473	2.615	15	4.32626	1.23335	5.89294	-1.92293	-0.46861	2.91729	2.1551	15	15	4.50411	15	15	15	15	3.11279	-2.08215	1.35293	15	-0.346449	15	-0.509675	15	0.0870954	3.3045	-1.52145	1.63056	15	1.69086	2.04473	15	15	4.33577	4.76308	15	0.256044	2.52214	1.99406	15	5.43348	-2.04473	15
MSCV_021	3.53755	0.439455	15	2.19356	2.70721	15	15	15	1.94229	15	-0.998426	-1.12344	15	2.82974	15	15	5.06688	1.7411	15	15	15	1.31729	-3.25219	2.06785	15	-0.90641	15	-0.087104	15	0.717512	2.53439	-2.16989	-0.0100345	15	1.08803	2.35164	15	15	1.58284	4.20902	15	1.26063	2.13768	0.942021	15	3.50252	-2.35164	15
MSCV_024	2.82916	1.51523	15	2.23064	4.8098	2.97419	15	3.59076	2.17935	15	-1.46951	-1.05281	15	3.15977	15	15	4.77531	1.90584	15	15	2.56791	2.29605	-2.88745	1.02118	1.60802	-0.972445	15	-0.939672	15	-0.00543499	2.65018	-1.9617	0.307952	15	1.91969	1.64705	15	15	1.28218	3.08891	15	-0.156745	3.24115	-0.377928	15	15	-1.64705	15
MSCV_030	2.77223	1.83737	15	4.26982	2.42882	2.12695	15	2.35582	1.1035	15	-1.61227	-0.0188666	15	4.01312	6.95074	15	4.55308	4.50064	15	15	15	1.12476	-3.66708	1.93439	1.30786	-1.77897	15	0.543023	15	0.146475	1.1457	-1.48243	0.781834	15	3.25351	1.79623	15	3.70945	1.76218	3.39078	15	-0.0875586	3.82448	-0.657886	15	3.37385	-1.79623	15
MSCV_031	3.43738	1.25592	15	3.27545	0.313333	2.41211	15	1.54893	1.38895	15	-1.84487	-2.21175	2.98212	15	1.20434	15	3.74188	1.27161	15	15	15	2.53827	-3.37327	15	15	-0.125275	15	-1.80986	15	-0.131014	2.46809	-1.64665	-0.159682	15	1.03097	1.67555	15	15	0.633689	1.63673	15	-0.372364	2.27114	0.183487	15	2.77804	-1.67555	15
MSCV_032	2.85062	1.28566	15	2.73987	3.15529	15	15	3.59878	0.726757	15	-1.9157	-0.954914	3.43788	1.7893	5.57887	15	3.50819	1.5759	3.44606	15	15	4.08228	-3.22252	0.926942	1.43788	-1.26771	15	1.08997	15	-0.923875	2.90765	-2.05423	-1.06233	15	0.716156	2.00295	15	15	3.30443	2.50058	15	0.477231	4.02056	-0.3433	15	3.72418	-2.00295	15
MSCV_033	2.80935	2.11441	15	15	1.49644	3.14346	15	2.61496	2.19452	15	0.0641898	1.47858	15	3.74147	3.09868	15	15	3.2979	3.59511	15	15	2.58092	-1.73187	0.664708	0.970206	-0.899381	15	2.20526	15	2.07306	15	-0.712675	0.447592	4.45694	15	1.42808	15	15	5.03089	3.45246	15	1.52974	4.34461	1.7191	15	4.21839	-1.42808	15
MSCV_034	2.35184	0.918716	15	1.03669	0.0364602	1.89586	2.47677	1.71498	-0.131859	4.41455	-2.98746	2.10603	8.07717	0.496355	15	15	2.97563	1.13451	15	15	15	1.58106	-3.58563	-0.150302	0.786255	-1.05362	15	-2.37005	15	-1.1997	0.295271	-0.333032	0.273633	15	0.938338	1.40686	15	2.32037	-0.356696	1.88936	15	-0.0789843	1.71476	-2.10652	15	1.74937	-1.40686	0.839783
MSCV_035	2.68638	2.80626	15	3.9846	3.27946	15	15	15	0.396079	15	-2.76274	-0.939049	15	1.92502	15	15	5.13356	15	15	15	15	1.1589	-3.29457	1.08616	-0.818862	-1.5298	15	-1.43474	3.37974	0.240848	1.86647	-1.56065	-0.124975	15	2.43162	1.31983	15	3.35238	2.20709	4.29903	15	-0.252358	3.28654	0.00649235	15	2.65095	-1.31983	15
MSCV_036	2.57407	2.52142	15	3.06844	-0.148623	0.273108	15	15	2.17325	15	-1.66066	-0.11508	3.2779	3.11948	15	15	3.96135	1.94514	15	15	15	0.837486	-2.94985	2.32141	1.8358	-1.16159	15	-2.02248	15	-1.49902	0.890602	-2.11773	-0.0431714	15	0.672665	1.35895	15	2.78755	1.8924	2.43513	15	-0.579579	1.82795	-0.115197	15	2.47178	-1.35895	15
MSCV_037	3.03384	1.4543	5.83912	4.34734	1.01374	1.46204	15	2.92357	1.7775	7.14358	-0.939411	-0.584364	15	2.71453	4.37681	4.52626	5.87935	2.3312	15	15	15	1.05497	-2.74296	1.07881	1.02313	-1.29793	15	0.0833913	15	-0.00571306	1.7084	-0.680357	1.20932	15	5.2611	1.19344	15	3.99237	3.49491	4.18556	15	0.205893	4.03296	2.27508	15	2.51603	-1.19344	15
MSCV_038	2.83022	1.36857	15	3.53875	1.2522	2.96616	15	15	2.22193	4.30284	-1.91958	-1.21433	3.09829	15	15	15	2.38742	1.42694	15	15	2.23624	0.588011	-3.58702	1.2845	-0.703056	-0.667465	15	-0.548022	15	0.36046	1.7354	-2.47218	-0.149976	15	0.226169	2.1419	15	15	1.30872	3.81055	15	0.0771793	2.40779	9.28994	15	3.45326	-2.1419	3.48798
MSCV_039	3.24674	2.61644	4.33282	3.70713	1.39911	15	15	3.66678	2.4789	6.03917	-0.116993	-1.22172	2.17578	2.83615	2.90884	15	1.14397	2.08354	15	15	2.4933	0.220668	-2.73378	-0.539994	2.1647	-0.133539	15	1.21064	15	1.67583	2.7929	-1.72192	0.561897	15	1.78678	2.40288	15	15	2.71422	7.60046	15	1.42439	3.52492	0.818988	15	3.45321	-2.40288	15
MSCV_040	3.10726	0.968124	15	2.15606	15	0.871059	5.0541	15	1.96968	15	-0.526629	1.75876	15	3.45135	2.79357	4.26345	15	15	15	15	15	0.930197	-3.24667	0.584685	1.45308	-0.315127	15	-0.436606	15	1.29557	15	-0.29752	0.941684	15	15	1.57972	15	0.940375	0.99226	2.47105	15	1.29107	2.39036	0.962501	15	2.21438	-1.57972	15
MSCV_041	2.77571	15	15	2.15704	0.721117	15	15	3.23495	1.43469	15	-1.85052	-1.6718	15	2.84647	15	15	15	15	15	15	15	0.630422	-4.23462	0.916972	2.11147	-1.72396	15	-1.66677	15	-0.435549	0.120769	-1.44375	-0.254323	15	1.58783	1.6408	15	15	2.99357	3.14522	15	0.729752	2.33647	-0.399875	15	2.38173	-1.6408	15
MSCV_043	3.33988	15	15	3.38031	0.910804	0.481319	15	15	2.52464	15	-0.456666	0.488577	15	2.3126	2.35167	3.15269	4.91982	2.65009	15	15	3.28414	2.5503	-2.42345	1.93579	15	-0.0308776	15	-0.538269	15	1.0648	1.92987	-1.16781	0.308077	15	15	2.01119	15	2.78942	4.52294	3.29007	6.4621	0.637655	3.83232	0.4803	15	1.97605	-2.01119	15
MSCV_044	2.76871	1.43865	15	3.31183	2.2988	4.12781	7.49628	15	1.39517	7.11858	-1.15104	-0.311632	3.66856	4.45542	4.42147	15	5.46153	3.5344	4.75839	15	3.5947	2.78369	-2.525	2.64564	2.26252	-1.10772	15	-0.279205	15	0.320844	0.688715	-0.596127	1.57162	15	2.58263	1.04565	15	3.515	2.31857	3.71661	15	0.755499	4.54829	0.341435	15	2.96762	-1.04565	15
MSCV_045	2.02625	1.5631	15	1.99221	1.90976	4.68727	15	15	0.994115	5.57078	-0.838591	-0.673149	0.744575	15	1.99891	15	0.584621	0.958133	15	15	15	0.215074	-3.43581	0.80496	0.764103	-1.36765	15	1.07092	15	-0.198763	15	-3.30311	-0.214527	15	1.90453	2.03307	15	15	0.967366	3.2969	15	-0.0858653	3.68771	-0.236056	15	4.48336	-2.03307	15
MSCV_046	3.21141	1.78845	15	4.21195	1.53688	3.48048	15	3.27688	0.793401	4.55225	-1.2142	-0.900703	15	3.55354	15	15	3.61649	1.77858	15	15	2.6029	1.48917	-2.95502	1.05445	0.570451	-1.27298	15	-1.10425	15	0.0377707	0.635594	-1.78646	0.695723	15	2.11298	1.32347	15	15	2.12994	3.63489	15	-0.567398	15	0.443386	15	2.66948	-1.32347	15
MSCV_047	3.69431	2.50581	15	3.26422	1.59957	3.41397	7.3195	3.45867	1.91569	11.3019	0.889361	1.23758	4.76824	2.66128	4.07831	3.26068	5.48185	15	15	15	3.92879	2.72073	-2.20503	1.59713	1.0953	-0.680114	15	0.391969	15	2.70151	1.53449	-0.553091	1.60808	15	3.27387	1.79409	15	15	3.15149	4.4485	15	0.264381	3.71568	0.226187	15	2.22747	-1.79409	15
MSCV_049	3.3541	1.73249	15	0.890681	1.75138	1.44624	15	4.52205	1.23907	6.0472	-0.221865	-0.245015	3.79212	2.19949	15	15	1.82616	0.342971	15	15	15	1.15295	-2.78519	2.60423	1.28795	-0.253607	15	-0.42193	15	1.31059	2.13783	-1.71553	1.39369	15	2.09103	1.76145	15	15	0.759869	3.42186	15	0.338282	2.42131	1.41913	15	5.12632	-1.76145	15
MSCV_052	2.70325	1.30671	15	3.15099	1.02894	2.52958	4.20685	3.93536	1.19625	5.57166	-1.17347	-0.0303209	1.5238	3.80129	15	15	1.72553	1.37115	15	15	15	1.83528	-1.96612	0.713201	0.270921	0.244928	15	-0.254813	15	1.16654	3.42878	-1.73326	0.85378	15	2.25733	2.04652	15	15	1.29129	3.57765	15	0.815064	4.49575	-0.4887	15	2.88005	-2.04652	15
MSCV_053	3.90786	2.16681	15	2.95614	2.35413	4.97827	15	2.02693	1.20978	15	-1.30113	1.38538	15	2.18967	2.56299	15	4.05453	2.26073	15	15	15	1.68168	-3.14849	1.45426	1.04977	-0.353482	15	-0.693074	3.25448	1.2889	3.70135	-0.568831	1.73511	15	3.32804	1.65289	15	15	1.6986	3.69424	15	0.645039	3.14783	0.21651	15	4.0505	-1.65289	15
MSCV_064	2.87308	1.70273	15	3.83534	2.6807	1.90663	15	3.60923	1.44193	15	-0.925922	-0.56529	15	4.34834	15	15	6.11425	1.88032	15	15	15	1.71724	-2.58014	1.20891	0.93703	-0.248751	15	0.196212	15	-0.0409732	2.51209	-1.60564	1.84054	15	2.66592	1.47928	15	4.47686	1.21327	5.54673	15	1.25151	3.78896	2.30022	15	1.84324	-1.47928	15
MSCV_069	3.35742	1.77289	15	2.64195	4.44435	2.63838	15	3.82663	1.90344	15	-0.569044	-0.0416984	15	2.42205	3.39676	15	6.33711	1.35355	15	15	15	2.14405	-2.95395	3.16223	2.47726	0.549685	15	-0.250357	15	1.07772	2.22956	-0.96856	1.17369	15	5.24772	1.56649	15	15	2.26949	3.49934	15	2.73564	3.40672	-0.171722	15	3.78102	-1.56649	15
MSCV_070	1.74307	-1.38912	15	1.90781	2.20523	0.685963	15	15	-0.0726847	4.56332	-2.56939	-1.27388	15	2.05844	15	15	0.226665	15	15	15	15	0.111968	-3.6161	1.14378	-1.64008	-1.60167	15	-2.45527	15	0.20936	1.34441	-2.82122	-1.78032	15	-0.354397	2.05235	15	15	-1.05606	1.74704	15	-0.320421	1.74539	-0.731472	15	15	-2.05235	-2.08952
MSCV_074	2.53291	1.22106	15	15	0.795384	15	15	3.64519	2.16839	15	0.0969671	-0.0012879	2.29315	-0.0631193	15	15	3.41665	15	15	15	15	-0.115204	-3.48156	2.29627	-0.454267	-0.898989	15	-0.895321	15	-0.225408	15	-2.55449	-0.252446	15	4.80041	1.52542	15	15	2.5942	5.43921	15	0.41657	1.8515	0.256661	15	2.40097	-1.52542	2.27006
MSCV_075	3.87174	2.79844	15	2.60821	1.2166	2.43988	7.06806	15	1.87571	15	-1.10623	-0.719485	15	5.73208	3.88973	15	3.46186	1.32263	15	15	15	1.96648	-3.2487	2.08261	-0.222496	-0.70083	15	1.38305	15	0.472157	1.45211	-1.48258	0.580819	15	3.68141	1.45256	15	4.42182	1.48756	3.38632	15	0.0516722	3.65617	2.64976	15	3.85871	-1.45256	15
MSCV_076	3.03793	1.931	15	3.69361	0.882502	15	15	3.72504	1.61334	5.69983	0.663732	-1.75986	3.37395	2.40925	15	15	1.69885	2.30973	15	15	6.27857	0.157476	-2.74555	0.103733	0.92869	0.739052	15	0.945566	15	3.59132	1.2616	-2.46881	-0.210135	15	1.59761	1.29556	15	15	0.895041	4.44329	5.55474	-0.12124	2.90953	0.460574	15	3.47384	-1.29556	15
MSCV_077	3.27314	3.96755	15	3.7224	2.73158	3.1716	15	5.22655	2.08466	15	-0.525231	0.691691	15	2.89579	3.86038	5.51977	5.62327	3.47503	15	15	15	2.63257	-2.73526	15	1.01876	0.743938	15	0.606228	4.68092	0.544559	1.55944	-0.469886	1.54445	15	3.90053	1.90783	15	4.50234	3.37184	3.25108	15	0.685059	6.48755	2.7689	15	3.71382	-1.90783	15
MSCV_078	3.38764	1.66517	15	4.10234	0.625921	15	15	3.97293	2.54296	15	0.738236	-0.268149	2.38604	3.73684	15	15	2.57387	2.46103	15	15	3.41017	1.71766	-2.34724	1.39286	0.74768	0.853727	15	2.98728	15	4.13483	2.03699	-1.95102	0.541476	15	2.09266	2.03878	15	15	2.4972	6.6562	15	0.888494	1.65725	-0.521224	15	4.47176	-2.03878	15
MSCV_079	2.80311	0.339824	15	1.95322	1.45902	4.18005	6.07929	15	0.949824	15	-1.43527	0.52421	1.37566	3.49554	15	15	2.70993	1.23251	15	15	15	0.917903	-3.47598	3.1282	-0.499457	0.126963	15	-1.2124	15	1.66576	1.97556	-1.32755	0.639264	15	1.65411	1.77098	15	15	1.45716	3.65406	15	-0.00099591	2.7473	0.150354	15	1.58056	-1.77098	15
MSCV_080	3.56116	0.990171	15	3.16856	2.33752	2.55246	15	2.01804	4.33053	5.14324	-1.84923	-0.685466	4.09752	3.89973	15	2.50895	3.13579	0.663744	15	15	3.12109	1.75574	-3.30219	2.79294	15	-1.66602	15	-0.7272	15	0.670103	1.83876	-2.01238	0.611685	15	0.892489	1.65131	15	15	2.15221	3.06854	15	0.680479	4.78351	-0.909475	15	2.32575	-1.65131	15
MSCV_081	3.56744	3.06042	15	3.87602	1.87224	2.04776	15	15	0.891405	5.03494	-1.02903	0.17089	15	3.02228	15	3.66591	5.80761	15	15	15	15	0.979471	-3.63366	0.517167	2.82191	-0.587699	15	-0.821513	15	0.346565	1.47253	-1.40646	0.913502	7.31475	2.94907	1.77603	15	2.70485	3.41827	4.58743	15	-0.0516348	3.43188	0.465406	15	3.15158	-1.77603	15

## Sheet: Gata2_mean_normalised.txt
1	Bptf	Cbfa2t3h	Cdkn2a	Dnmt3a	Eif2b1	Erg	Ets1	Ets2	Etv6	Ezh2	Fli1	Foxo3a	Gata1	Gata2	Gata3	Gfi1	Gfi1b	Hhex	HoxA5	HoxA9	HoxB4	Ikzf1	Kit	Ldb1	Lmo2	Lyl1	Mecom	Meis1	Mitf	Mpl	Mrpl19	Myb	Nfe2	Notch1	Pbx1	Polr2a	Prdm16	Procr	Runx1	Sfpi1	Sh2b3	Smarcc1	Smarcc2	Tal1	Tcf7	Tet2	Ubc	Vwf
shGata2_001	2.81102	1.03461	15	2.71549	0.281641	15	15	1.71318	0.601432	15	-1.32795	0.238077	1.6345	15	15	15	0.617992	15	15	15	15	-0.657113	-3.26907	0.842703	-0.851735	-1.47939	15	-0.767116	15	1.53789	-0.320965	-3.08336	-0.796406	15	0.0444162	2.97809	15	15	0.309742	2.33736	15	-0.995814	2.71166	1.89961	15	2.9989	-2.97809	2.59794
shGata2_002	4.99869	4.24177	15	4.09767	2.98666	3.8337	15	4.86029	3.49502	5.86503	1.82799	1.93271	15	15	12.4719	15	4.17463	15	6.50676	15	6.01077	3.07048	-1.92813	3.50322	3.36508	1.33084	15	1.37541	4.09054	5.44319	4.68661	1.10953	1.7958	15	4.66905	2.13658	15	4.90526	3.12109	4.96695	15	2.44253	5.47298	3.52708	15	2.79552	-2.13658	15
shGata2_003	3.8042	3.68565	15	15	4.03221	4.34618	15	15	4.1105	15	1.57868	0.461305	15	3.78295	4.15027	15	15	1.9678	15	15	15	1.36067	0.795646	3.71483	1.13082	0.867024	3.81964	-0.18108	15	15	15	4.48937	4.28185	7.5086	3.05523	1.75253	15	2.51252	4.3958	3.49872	15	0.862694	2.62363	0.557787	15	5.78008	-1.75253	15
shGata2_004	3.30492	2.25134	6.54796	3.64524	2.77095	1.83123	15	2.90169	2.00983	7.66194	0.559085	0.590645	15	4.85069	15	15	4.13852	15	15	15	15	1.87389	-0.926991	4.43064	2.90086	0.64592	7.44347	1.87659	5.57391	15	2.25691	1.14442	1.91362	7.3344	15	2.01445	15	5.58653	3.23648	3.93493	15	0.546693	4.30842	4.17619	15	4.57114	-2.01445	15
shGata2_005	3.07366	2.1016	15	5.34094	1.56688	15	15	3.36716	2.37581	6.69067	-0.842641	0.365549	3.66526	3.92193	15	15	1.14094	2.20166	4.85836	15	4.83351	1.05351	-1.76527	1.65864	2.11178	-1.25213	15	-0.998045	15	1.07231	3.11897	-0.909096	1.30049	15	1.79351	2.11009	15	15	2.09588	3.5853	15	0.250176	4.45148	0.116106	15	3.76906	-2.11009	15
shGata2_006	3.58666	15	15	5.09612	1.1263	1.49385	15	4.29567	1.50276	15	-1.53014	-0.783152	3.10161	3.94257	3.54237	15	15	15	3.9282	15	15	2.11933	-0.905412	3.29608	1.92516	2.1772	15	-0.76238	15	1.17152	2.2271	0.338773	0.708429	15	2.43426	2.44416	15	15	1.22875	3.90517	15	0.793528	4.08942	1.12955	15	2.89022	-2.44416	15
shGata2_007	5.59489	15	15	2.89852	3.06228	4.42895	15	3.55096	3.66981	6.64082	1.83195	0.665251	15	4.54231	15	15	5.77635	15	15	15	15	2.19331	-0.936794	3.77751	2.6637	-0.605944	15	0.353329	15	15	2.04907	2.17459	2.86079	15	15	3.15722	15	15	4.1587	2.27181	15	0.759209	2.72435	2.15825	15	2.90252	-3.15722	15
shGata2_008	4.06498	3.19214	15	2.91468	2.24196	2.24383	15	2.62845	2.93579	15	0.769846	-0.0256105	15	2.38197	6.63438	15	15	15	15	15	3.922	2.29499	-0.818981	3.63442	0.864466	1.45979	15	0.105759	15	2.86153	3.42318	1.5608	3.16418	15	4.78434	2.38908	15	4.23938	5.20151	3.98402	15	1.93748	4.01763	1.47717	15	4.6588	-2.38908	15
shGata2_009	3.04254	5.99096	15	3.23551	1.89905	15	15	4.31437	1.66615	6.80918	-2.06061	-0.59412	5.06175	2.42053	15	15	3.73392	3.57603	15	15	15	1.50481	-1.63574	2.4032	4.00481	-0.33103	15	-0.569722	4.52569	1.05083	2.60718	-0.604689	1.22189	15	0.692283	1.87109	15	15	1.44022	4.81224	15	0.70245	5.2856	0.887616	15	3.54449	-1.87109	15
shGata2_010	4.14296	6.46295	15	4.4857	2.04948	15	15	5.30958	3.14465	15	-0.956375	0.84504	2.28146	15	15	15	2.58312	3.96981	15	15	15	1.57615	-0.923585	2.44234	2.15159	3.55936	15	-0.296203	15	2.59967	3.61922	-1.03592	0.992145	15	2.18099	1.92784	15	15	1.79692	5.56408	15	1.27958	4.42679	2.87811	15	5.57288	-1.92784	5.23955
shGata2_011	3.71931	3.33255	15	5.91161	0.848471	3.77749	15	2.88562	3.54628	15	1.86524	0.936748	15	2.62444	15	15	4.2793	4.61867	15	15	15	2.25419	-0.00629783	2.44409	2.7362	-0.456939	15	0.685617	15	3.24697	2.04332	1.32118	4.11773	9.47086	15	2.42415	15	4.281	3.79153	4.00064	15	0.274131	3.77437	1.88714	15	3.37604	-2.42415	15
shGata2_012	3.18584	2.92396	6.15982	15	2.27637	3.28014	15	3.71085	2.29609	15	1.0346	0.487615	15	1.16117	15	15	15	15	15	15	4.52368	1.86161	-1.2895	1.01589	1.68348	0.020396	15	0.766654	15	5.56531	2.26244	0.887537	3.52819	10.2491	3.42201	2.52188	15	2.94733	3.69517	4.06283	15	0.578601	2.9757	1.67081	15	4.04948	-2.52188	15
shGata2_013	3.92111	2.79068	5.02635	3.78711	1.64554	2.37532	15	2.6483	3.71154	15	1.65245	1.41809	15	5.31136	15	5.0808	5.2226	3.10975	15	15	15	3.31501	-0.414027	2.10964	4.27178	-0.927808	15	0.356993	4.94032	4.05824	1.64046	1.24964	1.42143	9.18737	5.24836	2.23542	15	2.86219	5.3287	3.11379	15	0.265583	3.63654	1.30716	15	4.80382	-2.23542	15
shGata2_014	4.28037	4.00064	15	4.71557	1.30923	3.81608	15	4.97671	3.3288	7.24341	1.70943	1.04629	15	15	15	15	15	8.55544	15	15	15	3.79456	0.618224	1.69618	1.64174	-0.263123	15	0.903718	5.0623	2.48982	2.48228	0.286675	1.66164	15	15	2.20341	15	4.21543	1.61289	3.18446	15	1.1293	3.37494	3.9237	15	2.83222	-2.20341	15
shGata2_015	4.18455	3.18406	15	5.77488	1.91865	15	15	4.03693	4.0824	15	1.92078	1.69838	15	15	15	15	15	4.9235	15	15	15	3.69257	-0.142345	4.55631	1.62094	-0.765809	15	1.08417	4.25752	15	2.1907	15	2.8669	15	15	2.4795	15	15	2.73415	2.31424	15	1.044	3.29628	2.01399	15	5.06366	-2.4795	15
shGata2_016	4.22575	3.27774	15	4.30696	2.35724	3.21527	15	4.76399	4.59273	6.9245	3.36177	1.04671	15	2.84848	5.13402	15	2.83606	5.39321	15	15	5.29219	3.83548	-0.585079	2.74193	2.54052	0.447421	15	1.37198	5.3825	3.45878	2.84935	1.36382	1.37726	8.29423	4.20301	1.94477	15	1.97252	2.91337	3.24159	15	2.25323	4.77832	2.78616	15	3.23483	-1.94477	15
shGata2_017	3.77931	2.04081	6.26349	4.63557	2.11739	2.18458	15	3.28142	1.85165	15	0.585284	0.542232	15	2.60706	15	15	4.62763	4.21786	15	15	15	2.41882	-1.13885	2.3115	2.46919	-0.519439	15	0.49184	15	3.50297	1.80547	0.128938	1.06175	7.98339	5.60595	2.17701	15	3.61075	2.07734	3.81517	15	0.763668	3.85355	2.19575	15	2.65547	-2.17701	15
shGata2_018	4.02885	4.20164	15	3.40059	6.45574	1.51267	7.90925	15	2.74043	7.01769	1.58162	0.42504	15	5.15401	15	15	15	3.04271	15	15	15	2.95075	-0.354782	15	1.84078	-0.155782	7.06315	1.41526	15	5.34994	2.96562	1.35375	3.03003	7.8369	5.97368	2.52547	15	4.03611	0.741201	3.31984	15	2.08869	3.991	2.01434	15	4.45283	-2.52547	15
shGata2_019	3.94444	2.06692	15	15	1.94448	2.37633	15	3.5674	1.95764	5.89019	0.820225	-0.103704	15	1.88653	5.39546	15	15	2.52405	4.68693	15	2.54768	0.133485	-1.01118	1.64771	15	-0.21728	15	-0.0712651	15	3.0376	1.55868	0.193822	2.18397	8.05195	3.66717	1.71976	15	4.7528	2.86004	3.51143	5.46277	0.167255	3.48245	1.25682	15	3.29022	-1.71976	15
shGata2_020	3.16049	1.48623	8.22017	15	2.27948	2.33465	15	5.11443	1.72851	7.30759	0.326471	1.77169	15	2.59211	5.086	15	15	2.11809	15	15	15	1.50788	-1.09995	2.56976	3.11014	0.0946689	3.70889	-0.50744	15	15	2.6284	0.514131	2.89578	15	4.13083	1.70454	15	3.2889	4.21421	3.16235	15	0.617177	3.81217	1.94235	15	3.88963	-1.70454	15
shGata2_021	2.32238	1.5549	15	15	1.7222	15	15	3.49127	1.53515	6.37404	-0.908712	-0.508717	1.58025	2.49655	15	15	1.46639	2.76411	15	15	15	0.447355	-2.31158	2.49594	1.10382	-0.243995	15	-0.643028	15	4.54953	1.58578	-2.73515	0.134025	15	0.69375	2.07783	15	15	0.461901	4.22247	15	-0.0878597	3.08659	-0.27449	15	5.48378	-2.07783	3.81435
shGata2_022	3.07278	15	15	5.54966	0.927706	2.45561	15	3.67796	2.86569	7.18364	1.98577	0.689974	15	3.58473	15	15	15	15	15	15	2.78079	3.38291	-0.645968	2.43743	15	0.0480808	15	-0.319044	5.10322	15	1.56129	1.95396	4.07355	10.0935	5.20117	2.08381	15	3.66628	5.1232	5.63688	15	0.97635	3.26453	3.00292	15	3.77554	-2.08381	15
shGata2_023	3.43881	2.17674	15	3.43757	1.69898	3.00171	15	1.75693	2.39196	7.09852	-0.167114	0.100144	15	2.75942	8.74379	15	3.84717	3.59475	15	15	5.14648	1.36201	-1.9418	3.69657	4.36873	-0.772358	15	0.0682123	15	1.66605	2.04997	-1.34171	1.87729	15	4.86518	1.73201	15	15	2.42023	3.52647	15	0.384126	3.42681	1.76077	15	3.97701	-1.73201	15
shGata2_024	2.18854	2.77724	9.60708	3.53748	0.834611	3.9245	15	15	1.261	6.88213	-0.571364	0.0999152	15	3.01492	15	15	2.62996	15	15	15	3.51978	2.68851	0.0973305	2.11039	1.1965	0.922339	15	-1.53255	15	0.627005	1.26876	-1.20259	1.5473	15	1.02164	2.04323	15	15	3.62824	4.85331	15	0.0953763	4.61746	2.4893	15	3.11479	-2.04323	15
shGata2_025	3.91135	4.55592	15	15	2.53242	4.10138	15	3.43893	2.21039	15	-1.54064	0.0499455	15	3.53212	3.56003	15	3.10023	15	15	15	15	1.52639	-0.806609	5.39758	15	-0.923557	15	-1.11831	15	1.49923	2.05373	-0.694624	2.31701	15	3.79746	1.72049	15	15	2.70089	4.63738	15	0.291465	3.55719	0.708703	15	3.68221	-1.72049	15
shGata2_026	2.94989	4.37087	15	15	2.27874	2.6168	15	4.02147	2.78591	15	-0.375967	0.584344	2.03808	1.98452	15	15	1.29274	15	15	15	3.10888	1.06336	-0.843683	15	0.824661	1.05272	15	-0.437905	15	3.52261	0.934799	-1.54482	0.930386	15	1.07113	2.0989	15	15	1.16928	3.96641	15	1.34219	4.9299	1.30318	15	3.79929	-2.0989	15
shGata2_027	3.52405	2.18709	15	3.10637	1.2002	3.18908	15	15	2.17396	6.52661	-1.52229	1.27815	15	15	15	15	3.00659	15	15	15	15	1.927	-0.432862	3.61502	0.977357	0.107643	15	-0.0801512	15	-0.00569511	1.89313	-0.505797	1.4265	15	2.12311	1.99309	15	15	0.922261	4.7958	15	0.925493	3.46251	2.02464	15	3.51789	-1.99309	15
shGata2_028	3.04298	1.49922	15	2.22259	1.17039	3.04326	15	4.57863	2.38753	15	-0.0494609	-0.37764	15	1.67135	4.12545	15	2.12398	15	15	15	3.24362	0.733021	-1.94907	15	15	-0.606612	6.26223	0.0653893	15	2.77932	4.10748	-0.0882921	2.01703	8.28238	3.8026	2.52133	15	3.56166	2.06419	2.20906	15	0.813739	2.60155	2.14199	15	2.58872	-2.52133	15
shGata2_029	3.18331	2.81544	15	3.68718	1.11934	3.01351	15	15	1.99988	6.50272	-1.35951	-0.191268	4.3692	2.74536	2.96588	15	1.85478	3.29309	15	15	15	1.80109	-0.797386	1.62962	0.898581	-0.867071	15	-1.41595	15	2.07036	2.81948	-0.768364	0.529907	15	0.993416	2.14365	15	15	1.00631	4.38603	15	0.0972989	3.47427	2.87257	15	4.32794	-2.14365	1.12212
shGata2_030	3.39461	4.09846	15	2.76595	0.673428	3.20642	15	3.84494	1.23329	6.21785	0.398937	-0.137969	15	5.5704	15	15	2.59948	3.55994	15	15	15	1.81881	-0.888961	0.97011	15	-0.919211	15	-0.463695	15	3.71222	1.11098	-0.768083	1.06588	15	3.96719	2.7069	15	2.04927	4.68004	3.09413	15	-0.110462	4.27639	2.9594	15	15	-2.7069	15
shGata2_031	2.35582	1.21174	15	3.03807	0.926684	15	15	2.8805	1.50025	15	-2.0674	0.643981	3.1458	3.6473	15	15	0.240672	15	15	15	15	0.562178	-1.88509	3.13221	0.132034	-0.0754187	15	0.211993	15	2.25639	2.58577	-1.70609	0.574406	15	0.546761	2.48262	15	15	1.06534	4.33781	15	0.85913	2.88852	2.18387	15	4.03577	-2.48262	15
shGata2_032	3.20425	1.96172	15	15	2.74372	15	15	15	3.84843	15	0.98659	1.08877	3.97789	15	4.00679	15	4.32601	1.98217	15	15	15	1.11653	-1.34107	-0.00659344	1.8147	-0.138733	15	4.02094	15	15	2.00469	-1.87578	0.140041	15	2.80959	1.67028	15	15	1.29263	15	15	1.09385	2.04667	1.68026	15	3.77068	-1.67028	3.83804
shGata2_033	4.31232	2.71324	15	3.56891	3.28663	15	15	4.68751	3.68171	15	2.31503	1.38313	15	4.74661	15	15	2.72263	3.69462	15	15	15	2.42284	-1.58078	2.24101	2.55522	0.750064	15	2.56742	3.83701	15	4.09853	0.0817819	2.26566	7.75741	4.48383	1.78534	15	4.75089	2.80666	3.65594	15	1.75985	4.2989	3.35579	15	3.19838	-1.78534	15
shGata2_034	2.20834	1.55781	15	2.57017	1.8375	5.26838	15	15	1.33451	15	-1.47249	0.0189559	4.0298	4.54498	15	15	1.9649	1.94173	15	15	15	0.799758	-1.54371	0.93438	1.48044	-0.5903	15	-0.385573	15	1.43741	15	-1.43104	0.782655	15	1.90647	2.61626	15	15	0.900228	3.7833	15	1.90546	3.66558	1.21485	15	3.46949	-2.61626	1.44883
shGata2_035	3.58148	3.0448	15	3.14457	0.631207	3.90687	15	3.20029	2.85759	7.16028	1.29585	0.868258	15	1.80945	15	15	15	2.3028	15	15	15	2.74408	-0.887271	3.09913	2.94775	0.21431	15	0.311915	4.71478	3.41764	1.55139	-0.358103	0.913932	15	5.51169	2.28464	15	2.64232	2.11746	3.49824	15	-0.0342498	3.36781	1.41559	15	3.15314	-2.28464	15
shGata2_036	3.78559	4.01268	15	4.69121	1.84536	3.88534	15	15	2.58684	6.55051	-0.316891	0.191528	15	5.58347	15	15	4.03646	3.50477	15	15	4.57552	2.54932	-1.88316	3.50069	3.41779	-0.301056	15	2.13794	15	2.11423	2.61116	-0.409383	1.2607	15	1.99388	2.0406	15	15	1.72073	4.51144	15	0.784614	4.5681	0.999444	15	4.0245	-2.0406	15
shGata2_037	4.34326	15	15	0.0163313	2.48872	15	15	4.54212	5.7258	7.24921	2.62218	2.06481	15	15	15	15	15	15	15	15	5.16903	3.53383	-1.85172	2.95497	3.64796	3.82231	15	3.14352	4.38817	15	3.28855	15	15	15	15	2.75454	15	15	3.50344	4.00578	15	2.96308	4.04256	15	15	4.16807	-2.75454	1.98674
shGata2_038	6.76264	15	15	5.22903	1.86101	4.41421	15	3.85922	2.21246	5.96275	0.486221	1.13356	15	15	15	15	15	2.74508	15	15	15	2.9202	-1.3523	1.96506	2.74995	0.588646	15	0.320557	15	3.44714	2.20165	1.88732	3.76706	15	15	2.52943	15	15	2.1379	4.04591	15	0.603294	4.09913	1.09593	15	5.96263	-2.52943	15
shGata2_039	3.93788	3.81219	5.82276	4.68023	1.5089	3.89944	15	2.72743	1.92843	7.97001	1.68751	0.817526	15	2.38915	5.43973	15	2.71909	2.86143	15	15	4.90379	2.48645	-2.05263	2.59672	11.5401	-0.656491	15	-0.180864	4.90459	2.51208	2.76093	0.517454	1.92599	7.73671	5.36021	2.4349	15	2.91161	3.53237	2.29603	15	1.37021	2.95528	2.03292	15	2.61912	-2.4349	15
shGata2_040	3.65157	2.93438	15	4.63605	1.7001	15	15	2.36842	2.08758	15	-0.428845	-0.128326	2.37408	4.92646	15	15	15	3.04036	15	15	15	2.2479	-1.43517	1.99412	1.76994	1.00268	15	-0.713826	15	1.45254	1.82326	-1.4693	0.537664	15	1.4032	2.0114	15	15	1.27579	4.91533	15	0.454682	2.83681	1.61591	15	3.96222	-2.0114	15
shGata2_041	3.45486	2.76004	15	5.1747	2.40125	4.68679	15	1.56242	3.04341	15	0.857754	1.89676	15	1.8976	4.531	15	15	2.64312	15	15	15	2.24151	-1.90978	4.08744	15	-0.59297	15	0.468592	15	5.40264	3.31921	0.526578	1.44903	15	3.32913	1.8483	15	5.04558	3.8645	3.22014	15	1.49509	5.05451	2.12386	15	3.15675	-1.8483	15
shGata2_042	4.2497	1.8663	15	4.62073	1.83337	3.5657	15	5.57268	2.36795	15	0.716752	1.1776	15	2.19072	4.33668	15	3.30663	3.582	15	15	15	0.935645	-1.85644	3.68243	2.48662	0.184846	15	-0.224616	15	1.80446	3.16462	0.484307	1.49737	15	6.13865	2.76919	15	2.66581	2.77014	2.48399	15	1.43224	3.33505	1.63226	15	3.24029	-2.76919	15
shGata2_043	2.54612	4.11224	15	15	3.46082	2.38743	15	2.8583	15	6.20935	0.865045	2.03386	15	4.1621	15	15	15	1.7921	15	15	3.52144	2.53314	-0.755676	15	1.00108	2.2971	15	-0.295629	15	2.74834	2.21287	2.76251	2.2735	15	15	1.46171	15	15	15	3.98455	15	1.99716	15	1.53228	15	2.85918	-1.46171	15
shGata2_044	3.44973	3.35937	15	6.13972	1.55202	6.65882	15	5.38918	5.57312	6.26299	0.890922	-0.208289	2.94211	6.2508	7.56313	10.5109	3.83265	8.30393	15	15	15	1.74082	-1.12794	1.99228	1.36213	-0.264976	15	0.11762	7.19507	3.49232	2.25559	-0.951206	-0.168308	15	5.88329	1.84287	15	6.65495	3.47698	3.44291	15	1.53156	6.21671	1.04079	15	3.7803	-1.84287	15
shGata2_045	3.3735	1.27859	15	2.16359	1.0205	3.97074	15	1.96955	1.54798	5.38706	-0.997185	-0.952252	2.179	2.27512	3.7838	15	4.78808	15	15	15	15	1.43239	-1.78874	3.25701	1.33347	0.246152	15	-1.135	11.2698	0.0874516	1.92251	-0.695776	0.407179	15	1.16369	2.32057	15	8.8192	2.0167	5.09842	15	-0.0670073	3.67434	2.72554	15	2.23771	-2.32057	15
shGata2_046	9.50046	3.96042	6.34431	3.95672	2.00285	4.96851	7.74841	2.67603	3.2811	6.25292	0.0475133	-0.179127	8.38999	4.46653	10.5475	11.1544	2.83273	10.4498	15	15	15	3.25191	-1.13024	4.80881	4.35721	1.96948	15	0.296328	3.77929	1.31347	3.93853	1.26875	1.81752	15	7.75259	2.52894	15	3.41022	2.1086	3.68497	15	1.03485	3.05879	3.05712	15	3.56736	-2.52894	15
shGata2_047	4.43202	3.66537	10.6625	4.44432	2.07269	1.88819	11.7894	3.36978	2.11952	7.11648	0.462144	0.26258	8.33893	1.82119	4.67481	4.58419	4.09034	3.09886	5.53722	15	15	1.67967	-2.0335	2.79752	3.14342	-0.0983577	15	-0.577332	5.35401	4.93347	2.71138	0.509444	1.12364	8.13886	4.43972	2.02321	15	1.95103	1.7214	3.16735	15	0.865675	2.79203	3.25131	15	3.33834	-2.02321	15
shGata2_048	3.08137	1.5918	15	2.36492	1.69451	4.3501	15	15	2.27473	15	-1.00278	-1.01974	2.8139	4.54583	15	15	2.16471	15	15	15	15	1.28254	-2.35368	3.90201	1.85635	0.0705162	15	-1.01177	15	1.51371	1.72346	-2.08823	0.117792	15	1.59008	2.14099	15	15	-0.265991	5.141	15	0.900459	2.68591	0.252086	15	3.20939	-2.14099	4.99702
shGata2_049	3.92135	2.43789	15	4.41625	2.37871	2.60274	15	3.72465	1.92445	7.53738	-0.307361	0.780141	15	2.14884	4.63028	15	15	15	15	15	4.34564	1.37993	-2.06322	2.2356	0.789062	-0.534531	15	-0.102991	15	5.43209	2.3595	0.140535	1.09552	8.21416	4.83849	2.42663	15	2.29082	1.80818	2.96097	15	0.817296	3.54953	2.24278	15	2.49473	-2.42663	15
shGata2_050	2.92539	2.27598	15	3.35204	0.128014	15	15	6.14906	1.26939	5.50257	-1.1414	-1.4836	0.191963	15	15	15	2.2334	15	15	15	2.97067	0.2148	-3.10254	1.33459	1.13891	-0.936768	15	-1.61791	15	1.58205	15	-3.38625	-0.465035	15	0.0951307	2.59745	15	15	-0.178452	3.53631	15	0.503155	1.79236	-1.44902	15	4.24481	-2.59745	-0.677752
shGata2_051	3.9792	4.01381	15	15	1.2654	2.8362	15	15	4.57956	6.11925	1.66871	-0.138279	15	2.25097	3.28602	15	15	15	15	15	15	1.12376	-1.90329	1.9764	2.32158	-0.264621	6.16141	0.0849621	15	4.35458	3.10445	0.436687	1.9401	15	4.7969	2.2663	15	3.58709	4.62283	4.20747	15	0.556249	2.7618	1.44374	15	3.46552	-2.2663	15
shGata2_052	3.68992	2.23746	5.45173	4.80808	0.188611	2.01678	15	2.87016	2.81634	15	0.476547	0.650448	15	2.12447	4.25809	15	3.03252	3.54392	15	15	3.61264	2.10024	-1.08845	1.70613	1.36603	-0.342065	15	0.12817	15	2.51496	1.71677	-1.25036	1.41934	15	6.38361	2.07341	15	1.76729	3.96738	2.30168	15	0.377674	3.45176	0.718985	15	3.70842	-2.07341	15
shGata2_053	3.95136	4.50059	15	11.0578	1.77195	2.27878	15	2.621	1.21325	7.37436	-0.589639	-0.27537	15	4.51223	15	15	11.065	2.50944	10.9264	15	15	1.99319	-2.30118	2.4194	1.19789	0.45496	15	0.879944	10.0283	4.48322	3.68091	-0.0490527	-0.0552632	15	3.82113	2.69533	15	2.75741	1.96737	2.7095	15	0.195912	2.92346	2.5983	15	1.20864	-2.69533	15
shGata2_054	3.89872	2.5348	15	3.45802	1.55783	5.53453	15	4.87162	1.77304	15	0.319501	0.416509	15	2.06377	6.99015	15	15	2.85088	4.79334	15	4.09286	2.2857	-1.57242	2.39785	2.42518	0.57524	15	-0.213912	3.26513	2.11129	2.10791	1.77693	3.31186	15	3.71444	2.74479	15	3.25267	3.02502	3.46678	15	1.54274	5.52792	1.21011	15	2.6338	-2.74479	15
shGata2_055	3.1253	1.83327	4.70955	3.18983	1.7358	3.19826	15	2.78804	2.44691	5.40172	0.244876	-0.530918	15	6.59612	4.94187	15	5.72933	2.81916	5.42221	15	3.58927	0.542267	-2.31274	2.37698	1.0221	-0.81844	5.61691	-0.0310608	5.75666	2.17991	1.72515	-0.253337	1.56995	9.70857	5.10708	2.2909	15	3.86987	3.28686	3.08906	15	0.182331	3.79446	1.71511	15	2.69216	-2.2909	15
shGata2_056	4.00087	3.1099	9.64192	15	3.09283	4.07263	15	5.30101	4.0319	7.78076	1.79578	1.72557	15	3.76791	15	15	3.64188	15	5.28739	15	15	2.2593	-0.96237	4.23477	15	1.26209	15	0.325971	5.01797	4.5567	2.17472	0.558721	1.84443	10.7611	4.42526	3.09669	15	2.38557	3.76972	3.6519	7.40784	1.92663	3.70032	1.94903	15	6.62085	-3.09669	15
shGata2_057	3.59661	2.06738	15	5.61269	1.40964	3.86222	15	3.47545	3.80125	15	-0.998929	1.31637	3.04078	4.78413	4.95244	15	1.9221	2.61891	15	15	3.66325	1.9178	-0.585191	3.33515	2.32396	2.0342	15	-0.90618	15	0.299292	1.80699	-1.04269	0.49896	15	1.38439	2.35738	15	15	2.2203	4.69632	15	1.14115	4.85535	0.800224	15	4.05325	-2.35738	2.80258
shGata2_058	4.83184	3.81155	4.86747	3.86093	2.45702	2.9837	15	3.74921	5.68113	15	1.13191	1.56652	15	2.76026	4.46359	6.47833	2.68397	4.83125	6.11171	15	5.25019	2.52951	-0.649697	3.96388	1.69719	0.17283	15	0.814456	15	4.54382	4.14879	0.129311	2.17241	9.38559	6.95139	1.69499	15	2.12718	4.89198	2.6096	15	1.36077	4.59017	2.4409	15	3.25053	-1.69499	15
shGata2_059	3.32312	1.71534	15	15	0.523992	2.24722	15	4.31265	2.44202	6.54982	-0.568407	0.235822	15	2.38397	2.18091	15	15	15	15	15	15	2.26825	-3.10902	0.411525	3.54433	-0.920933	15	-0.0861797	15	0.618496	1.81292	-1.72001	0.434391	15	15	2.30629	15	4.09886	0.630516	2.8887	15	-0.0243825	3.98556	0.413482	15	2.21791	-2.30629	15
shGata2_060	4.32978	3.44533	15	15	3.3901	3.32797	15	15	3.01811	15	2.09	0.529142	15	3.28901	4.38229	15	15	15	15	15	3.99615	2.31424	-0.839314	2.48736	3.62713	-0.167188	15	1.43535	2.78044	4.56663	2.36333	15	1.28916	15	5.70599	3.03548	15	3.64036	2.88165	3.27096	15	3.45159	2.84207	0.737402	15	2.76285	-3.03548	15
shGata2_061	4.00389	3.00107	5.6723	15	0.928937	4.11897	15	15	2.54258	15	1.02002	1.69939	15	3.1037	15	15	4.33091	3.27696	15	15	15	2.54927	-1.23225	3.17632	4.70404	-1.12324	15	0.185866	15	2.51327	1.9367	0.0148234	3.38818	15	15	2.20491	15	5.34836	4.20448	5.81718	15	0.0519938	4.84283	5.81728	15	4.51762	-2.20491	15
shGata2_062	3.77771	1.4087	4.30093	3.09317	0.606853	3.2641	15	2.99691	2.98497	7.40582	0.686052	0.770246	15	2.25541	15	15	15	9.17601	15	15	15	1.97743	-1.86922	1.95422	1.71094	0.849601	15	0.0383151	15	15	1.60459	1.6118	1.27069	15	4.98359	2.17498	15	2.8075	4.39053	3.25175	15	0.686071	4.78752	2.39442	15	4.11754	-2.17498	15
shGata2_063	3.35882	2.26565	15	4.01352	1.31125	3.49988	15	5.53276	2.56173	15	1.21703	1.50735	15	3.63013	15	15	2.77733	15	15	15	15	2.8169	-0.963939	2.61123	2.8202	-0.175891	15	-0.0389081	15	3.84829	1.46148	0.374556	2.41993	15	6.22664	2.07749	15	1.78416	2.47738	3.18553	15	0.59965	3.36635	1.06961	15	4.84406	-2.07749	15
shGata2_064	3.92867	1.21018	15	3.87017	0.634663	2.47871	15	3.00486	1.86658	7.67792	0.252579	0.1239	15	2.40702	4.1125	15	2.30993	3.64417	15	15	6.8732	1.65603	-2.34049	1.76851	2.43551	-1.20357	15	-0.467255	15	0.0952697	1.90599	-1.31338	1.54085	10.0456	3.29066	1.8592	15	15	3.72283	3.02411	15	0.35089	3.87057	0.20642	15	3.57861	-1.8592	15
shGata2_065	2.98598	1.87641	15	3.59141	1.83091	1.48303	15	4.28197	2.87672	5.39555	0.0911954	0.298685	15	3.82963	15	15	4.14631	1.79254	15	15	3.9266	1.42511	-1.27656	2.04728	2.42024	-0.0409678	15	-0.571128	4.20536	15	3.29129	0.266119	1.49763	8.87152	3.47146	2.03999	15	0.836733	1.15798	3.38714	15	0.472209	3.24155	1.74789	15	2.6321	-2.03999	15
shGata2_067	4.22464	3.20486	5.96978	2.60829	1.15379	2.39582	15	3.68587	2.84555	6.98025	0.972998	0.378687	15	3.1721	15	15	15	2.90311	7.47533	15	5.21161	2.03372	-0.938313	2.08228	1.78631	-0.475605	4.25809	-0.307374	5.06773	2.14272	2.38162	1.1344	2.14739	8.74503	4.60744	2.54147	15	2.87508	4.65548	3.60695	8.46906	0.997209	3.02189	1.28432	15	3.21843	-2.54147	15
shGata2_068	5.70023	2.12922	15	3.47194	1.13114	1.25915	15	1.72793	2.66006	7.66281	2.52617	1.55018	15	2.54124	15	15	3.45945	15	15	15	4.16823	2.44348	-1.50637	15	3.13102	0.303353	15	0.307185	4.92663	3.85732	4.41416	1.82305	1.64965	9.90913	15	2.99015	15	2.54239	3.14343	3.97106	15	0.569057	3.11935	3.25137	15	3.19577	-2.99015	15
shGata2_069	4.96028	1.70124	6.29659	2.96352	2.75604	5.06463	15	3.30811	2.11317	7.87239	0.800049	0.173052	15	1.79527	15	6.29172	2.23508	4.39431	15	15	15	2.27233	-1.97083	2.94343	3.88132	-0.800434	15	1.08457	15	2.20142	2.53983	-0.501289	0.726974	15	15	2.22468	15	5.43377	2.62453	3.2577	15	1.16777	3.66619	1.49858	15	2.65477	-2.22468	15
shGata2_070	2.87155	0.748701	15	4.08408	0.498864	1.3656	15	4.11247	1.74186	15	-1.34555	-0.0992353	15	2.17668	15	3.65028	15	2.56764	15	15	3.60455	0.46941	-3.09187	2.23028	0.907159	-1.41786	15	-0.5054	4.95726	3.71529	1.02937	-1.0651	1.3755	5.87992	11.7488	1.72254	15	3.81247	0.249175	1.98044	15	0.0677222	2.20567	0.08938	15	2.17525	-1.72254	15
shGata2_071	3.97755	1.33769	15	3.93295	2.35116	2.79739	15	2.47669	2.07287	15	0.570291	0.086644	15	3.195	15	5.68715	15	15	4.92367	15	4.02652	1.31559	-1.83158	3.78915	1.79956	-0.337135	15	0.0481573	15	1.95569	2.01026	0.543336	2.38098	15	4.48661	2.25773	15	2.50972	2.99911	3.49889	15	0.828632	3.33003	1.08658	15	3.09005	-2.25773	15
shGata2_072	3.46935	1.11787	11.257	3.27268	1.34453	1.67587	15	2.1636	1.81631	6.85638	0.402726	0.193824	15	4.10839	15	15	4.06215	2.12036	15	15	4.22564	0.734941	-2.17598	3.05674	3.42704	-0.362177	15	-0.0391015	15	3.30085	2.25572	0.216349	1.09281	8.64574	5.53724	2.10682	15	1.38998	3.30227	3.30576	15	1.04187	5.00087	1.51588	15	3.97184	-2.10682	15
shGata2_073	2.89142	4.41385	15	15	1.95242	1.14866	15	4.78939	1.41486	7.6219	1.05205	0.087652	15	2.63878	7.92401	15	5.6079	15	15	15	4.21378	1.39047	-1.60736	5.43899	2.79463	-1.24137	15	-0.472028	15	2.43184	1.61837	-0.180544	1.8776	7.28706	4.41727	2.34614	15	1.61443	3.75505	3.08899	15	0.263245	2.47076	3.26239	15	2.50354	-2.34614	15
shGata2_074	2.92702	0.551433	4.77674	1.8292	0.0896204	2.18234	15	2.68862	1.51051	5.44406	-1.70315	-1.12209	1.91834	0.55949	2.79666	2.08273	1.7373	3.33245	15	15	2.2794	-0.0249308	-3.01294	1.84747	1.18608	-1.70934	15	-0.828961	15	0.246532	2.73084	-2.74235	-0.31763	15	0.0302981	2.24039	15	15	1.19814	3.57177	15	-0.483461	2.43229	0.179041	15	2.3773	-2.24039	5.10302
shGata2_075	4.70749	2.68835	15	3.6068	1.9904	1.82653	15	4.39216	3.77524	15	1.07497	0.542986	15	4.92465	3.23147	15	5.67242	15	15	15	4.48953	1.70288	-1.64809	4.6552	3.51718	-0.15117	15	0.0577607	4.2943	15	3.26338	1.56962	0.844842	15	6.17831	2.0898	15	15	2.42431	2.84723	15	1.45755	2.89272	1.65954	15	3.4567	-2.0898	15
shGata2_076	3.40367	2.45019	15	15	1.09791	15	15	3.38901	3.31033	15	0.729031	0.0872633	3.44001	15	15	15	2.60901	15	15	15	7.33846	1.37799	-0.664155	6.45554	3.13372	2.33567	15	-0.201432	15	2.39985	2.71109	-1.19303	0.163968	15	2.97709	1.50303	15	15	1.06806	15	15	1.60377	2.94446	2.12339	15	4.54284	-1.50303	15
shGata2_077	3.66005	15	15	4.72309	2.41532	3.1301	15	5.62271	3.08212	7.51966	2.65445	0.728694	15	5.76747	9.33488	15	15	2.81946	15	15	15	2.81503	-0.462043	2.98766	3.46388	0.883706	15	0.835799	15	3.6689	3.96179	2.04672	1.28381	15	6.50357	2.4663	15	3.37484	5.34483	5.27024	15	0.88677	3.12775	2.37011	15	3.82386	-2.4663	15
shGata2_078	2.27345	2.20267	15	3.07671	0.965482	2.29331	15	3.30334	2.30464	15	-1.23589	-1.43931	4.21267	4.18906	15	15	0.663398	2.1858	5.80836	15	2.98295	1.10932	-3.02561	1.43851	1.26521	-0.299341	15	-1.27881	15	2.65585	2.21675	-2.46193	-0.173818	15	0.941674	2.58573	15	15	0.797726	3.759	15	0.373534	2.86853	-0.901847	15	1.73802	-2.58573	15
shGata2_079	3.43616	2.19494	15	15	0.676245	15	15	15	2.98744	4.88267	0.124762	0.698389	2.52281	15	15	15	3.10329	15	15	15	15	1.4582	-1.71809	2.05148	1.55508	1.36995	15	1.42477	15	15	1.35827	-1.7597	0.63336	15	15	1.83431	15	15	1.54904	4.90897	15	1.35564	3.77732	0.44847	15	4.41398	-1.83431	15
shGata2_080	2.92068	3.33264	4.98709	15	0.781873	2.68326	6.95162	3.26356	1.46756	6.59243	-1.26503	-0.447369	4.27704	8.68598	15	15	2.45764	15	15	15	3.05202	0.886376	-1.67897	1.86554	0.593917	-1.00234	15	-1.2613	15	1.93826	1.51903	-1.62256	0.655161	15	0.745177	2.39065	15	15	0.974065	4.81548	15	0.300036	2.58258	1.05809	15	1.95508	-2.39065	3.58141
shGata2_081	3.54578	4.82795	3.78271	2.42145	2.43994	4.11016	15	3.98022	2.72318	7.25842	0.838936	0.674174	15	15	3.6407	15	15	2.61089	15	15	15	1.55335	-2.3383	4.25854	15	-0.224364	15	0.027228	3.08783	15	3.16933	0.649993	0.587755	15	3.87869	2.12497	15	1.65236	5.40576	2.20833	15	0.710508	3.17604	1.03971	15	3.52352	-2.12497	15
shGata2_082	3.2079	3.85897	15	5.53752	1.82444	2.64385	15	3.71084	3.43625	6.1923	1.64005	1.39093	15	2.49174	4.70047	15	5.64272	2.34616	15	15	15	1.87816	-1.50535	1.9347	2.55355	1.17234	6.99075	1.86308	15	4.3035	3.65245	1.5192	2.792	8.89784	4.28856	2.29549	15	2.10125	2.03621	2.49291	15	1.90188	4.40015	2.02128	15	2.92034	-2.29549	15
shLuc_002	3.76575	1.22848	2.91225	3.16672	3.09175	4.96676	15	3.57088	2.37878	15	0.23582	-0.583755	15	1.12086	15	15	2.3392	2.17854	15	15	15	1.08055	-3.41521	4.82117	3.24251	-1.07469	15	-0.0365012	3.88152	0.746566	2.31035	0.648532	0.715293	15	4.58553	1.85454	15	4.95383	5.55955	4.45849	15	1.03295	3.76947	0.525942	15	3.3332	-1.85454	15
shLuc_003	5.0014	3.71417	15	4.23147	0.852104	2.28103	15	3.14596	2.62847	4.74589	0.103957	0.129118	15	1.76984	15	5.94934	2.50987	15	15	15	3.94461	3.04228	0.372209	1.31047	2.11857	-0.843911	15	-0.598077	15	1.39664	5.35685	0.183621	0.616882	7.00286	5.22998	1.99285	15	5.09649	4.59887	4.26996	15	1.07284	3.70947	1.83801	15	5.5011	-1.99285	15
shLuc_004	3.47152	3.18119	15	4.09384	1.29139	3.20203	15	2.29483	2.69847	6.44093	-0.0794841	0.156751	15	2.83769	4.77401	15	3.14889	15	15	15	4.96543	1.63376	-1.50479	2.10622	4.49454	-1.066	15	-0.413778	15	1.11738	2.31631	0.482016	2.15711	15	15	1.61957	15	15	3.86382	3.25499	15	0.477293	5.30058	1.15122	15	3.76551	-1.61957	15
shLuc_005	4.18178	2.66623	3.44713	3.86006	2.63694	3.0088	15	3.78084	2.58033	15	0.857009	0.675097	15	2.6084	5.85193	15	1.33691	3.64777	5.35604	15	15	1.98868	-0.90433	2.14677	2.58788	-0.27544	15	0.415248	5.09166	1.57969	4.09761	2.25168	1.61793	10.6621	4.80338	2.77022	15	15	2.91704	3.67052	15	2.39799	6.46433	2.01446	15	2.66521	-2.77022	15
shLuc_006	4.51687	5.66324	5.83346	4.48099	1.03414	2.51254	15	15	3.11181	5.75827	0.976115	2.43849	15	2.35729	5.01288	15	3.43005	3.02462	15	15	2.86723	2.19356	-0.928948	3.69793	15	-0.470823	15	0.185917	15	2.21863	2.3124	0.189447	0.490214	15	3.65014	1.92108	15	3.57459	4.78727	4.74277	15	0.525166	5.50116	1.90127	15	4.78015	-1.92108	15
shLuc_007	2.35262	3.70195	15	3.40189	0.256708	15	15	3.31633	1.89372	15	-1.86033	0.276732	15	3.62714	15	15	1.30262	15	15	15	15	2.2189	-1.38253	15	0.155869	-0.746297	15	0.143018	15	-0.0475122	1.68316	-0.721606	0.251887	15	4.12684	3.5173	15	15	1.52582	4.03193	15	0.483198	3.33098	1.79495	15	2.52576	-3.5173	15
shLuc_008	3.48597	3.10222	15	15	0.855527	3.27682	15	4.92578	2.46648	7.3909	-1.98823	0.811366	15	4.71302	15	15	3.36785	15	15	15	4.88596	2.02886	-0.37594	3.01687	3.33204	0.798847	15	-0.594721	15	-0.2179	2.9087	1.04342	0.803148	15	2.61092	1.96946	15	15	2.1609	6.0202	15	0.858473	3.93407	3.26828	15	5.4564	-1.96946	2.35044
shLuc_009	3.5908	3.25138	15	3.85026	2.96396	2.27721	15	15	3.37514	15	-0.487561	0.649082	2.86599	3.14668	15	15	5.48557	3.71245	15	15	4.19839	2.86169	-0.21317	2.47898	2.71664	-0.031294	15	-0.111547	15	0.747451	1.84957	0.523554	0.425127	15	1.51012	2.45476	15	15	2.13069	6.26398	15	1.44101	4.88991	3.25559	15	5.06551	-2.45476	1.8806
shLuc_010	4.85043	2.78492	15	4.54752	1.97245	2.22387	15	2.27088	3.33151	11.9916	-0.247173	0.2494	15	2.23964	15	15	4.69897	2.69112	15	15	5.2771	1.39237	-1.06162	2.16989	2.96684	-0.526227	15	0.0975944	4.29863	0.367619	3.3922	0.404934	2.18924	15	4.07001	2.22576	15	4.51467	4.0777	4.36468	15	0.83679	3.92188	1.7617	15	3.39761	-2.22576	15
shLuc_011	3.48859	2.41931	6.03212	3.24922	1.84334	2.10163	6.8027	3.08153	1.60085	6.45472	-0.544908	-0.0511128	15	1.92324	15	15	3.55804	15	15	15	4.62781	1.53736	-2.35733	2.14066	2.14646	-0.854339	15	-0.229688	5.02373	1.5452	2.64833	-0.12466	1.90444	10.2539	5.92288	2.44296	15	15	4.57113	4.32246	15	0.002823	3.46737	1.73893	15	3.61972	-2.44296	15
shLuc_012	3.84725	4.97744	5.89175	3.9591	1.13459	2.12835	15	3.77562	2.93801	5.90104	0.357075	-0.516528	15	1.8844	15	15	15	3.86632	15	15	15	2.10473	-1.68951	3.95806	2.39719	-0.450241	15	0.9338	3.5595	1.15733	4.68508	0.232932	1.53365	15	4.01753	2.70888	15	15	5.23146	4.47637	15	2.03759	3.16929	2.12715	15	3.19916	-2.70888	15
shLuc_013	4.20248	3.8168	15	2.56436	0.745478	2.98932	15	3.05754	1.9747	15	0.599451	0.724302	15	1.68154	4.713	15	15	3.07297	15	15	15	1.04488	-1.63878	3.24167	2.17873	-1.11292	15	-0.516446	15	1.41519	1.17211	1.07637	1.71118	15	5.67911	2.3148	15	3.2971	7.34568	4.25431	15	0.698199	3.94902	1.82525	15	3.38335	-2.3148	15
shLuc_014	2.61099	2.51992	15	3.19064	0.977139	1.97917	15	4.0936	3.84818	6.02648	0.0514622	-0.230239	15	1.359	3.55607	15	3.55776	2.82403	15	15	15	2.21027	-2.11358	1.79106	4.49169	-1.46462	15	0.00067557	4.78997	0.765025	2.3998	-0.0399447	0.834183	15	4.75092	2.13905	15	4.6964	4.97117	4.00564	15	1.13478	4.8695	7.93527	15	2.29391	-2.13905	15
shLuc_015	3.97718	3.65666	15	2.70893	0.391804	11.6788	15	2.73872	2.23214	15	0.335005	0.788381	15	1.6904	3.24943	15	1.0433	15	15	15	15	3.29485	-1.82958	2.09268	15	-0.944068	15	-0.00166814	15	-0.0534093	1.61823	-0.58669	1.35404	7.87689	5.34795	2.472	15	4.71603	3.64884	4.09913	15	0.463695	3.18646	1.35056	15	4.32292	-2.472	15
shLuc_016	4.55107	5.05667	6.10501	3.02884	1.10318	3.45994	15	3.11782	2.155	15	-0.259305	-0.339814	15	3.02499	4.48078	15	3.12278	1.29303	15	15	15	1.08934	-1.16264	2.29103	3.52787	-1.4998	15	7.8795e-05	4.72377	1.19471	2.17896	0.947976	3.05627	15	3.12565	2.42369	15	5.26621	4.41575	4.67916	15	0.759002	3.62137	2.15268	15	3.76593	-2.42369	15
shLuc_017	3.37739	1.97592	6.21188	2.40792	0.787402	3.87775	15	1.91085	1.30002	5.59388	-0.201769	0.506768	15	0.782596	4.97609	15	2.27045	4.12946	15	15	15	1.64733	-2.83302	2.41177	3.07155	-1.24898	15	-0.478643	15	0.895617	0.629292	-1.09076	0.957005	9.03945	5.21689	2.32085	15	5.08235	2.87582	4.06593	15	0.0724086	3.54979	1.57419	15	3.66313	-2.32085	15
shLuc_018	3.38344	2.84117	5.49601	4.85919	1.91362	3.30196	15	2.63963	2.5554	9.33639	0.616699	0.43864	15	1.86402	15	15	2.17454	3.98414	15	15	15	1.88136	-2.13225	2.86525	1.16512	-1.05375	15	0.9177	3.80647	1.04155	2.46899	1.46184	2.28484	9.80197	4.96351	2.10915	15	15	4.53146	4.72169	15	1.48714	4.57104	2.59248	15	3.6514	-2.10915	15
shLuc_019	3.15045	1.99701	15	10.9819	2.49522	4.04659	15	2.86757	3.16601	5.55164	1.3081	1.14201	15	3.29671	15	5.62408	2.21836	3.36668	15	15	3.93905	2.13604	-1.84529	3.02528	1.27731	-0.877562	15	0.380153	4.29061	1.31158	2.90305	0.330724	-0.299402	15	4.70428	3.19054	15	4.45969	3.39835	4.38734	15	1.04269	5.28695	0.359189	15	3.6363	-3.19054	15
shLuc_020	4.38895	2.33356	15	4.19109	1.15508	1.33408	15	4.2996	1.61026	6.13237	-1.18215	0.0700559	15	0.128117	15	15	0.205376	2.88976	15	15	15	1.19983	-2.44802	3.80902	1.67205	-1.6711	15	0.952169	15	1.81549	1.32777	-1.3105	0.363324	15	1.73493	2.07163	15	15	2.30948	6.0762	15	0.0957209	2.93793	2.72485	15	2.09857	-2.07163	15
shLuc_021	4.73136	3.64215	15	3.95724	1.48645	3.62936	15	3.0373	3.66842	15	-0.468989	0.375026	15	1.49544	15	5.98414	4.74329	2.59222	15	15	15	3.34728	-2.82103	2.04844	4.19438	-0.808638	15	1.0397	15	0.338602	3.32334	-1.16793	0.991178	15	3.92734	2.45411	15	15	3.35763	4.74957	15	0.164117	3.45259	0.424439	15	3.81832	-2.45411	15
shLuc_022	3.66691	3.82142	15	1.24859	-0.0776704	3.47733	15	2.13947	1.67498	4.69289	-0.948832	0.133696	4.70532	2.97612	15	15	15	2.24695	15	15	15	1.73421	-1.35878	6.42179	1.86463	-1.04346	15	-0.948791	4.66811	0.138765	1.79271	-0.565089	0.551152	15	1.24941	1.88971	15	15	2.95264	3.99922	15	0.393877	4.43852	1.46791	15	4.121	-1.88971	15
shLuc_023	3.67483	0.508778	1.79616	2.73787	2.30929	2.45098	15	3.44994	1.1422	15	0.401602	-0.166628	15	0.778776	2.4709	15	5.43404	15	15	15	15	1.85878	-3.05366	1.80518	0.647411	-0.682188	15	-0.649402	15	0.691567	1.73098	0.409058	0.209798	15	15	2.11771	15	15	2.95981	3.83227	7.50331	3.14449	4.55039	2.11093	15	2.68893	-2.11771	15
shLuc_024	3.79356	4.75243	15	3.64384	2.23394	3.36071	15	2.63167	2.1001	5.95411	-0.403785	1.17153	15	2.3189	4.09154	15	1.33926	1.17518	15	15	4.49394	1.57282	-2.47464	1.02346	3.28469	-0.963876	15	0.484384	15	0.551396	2.17678	0.0375001	2.31373	15	5.21907	2.45074	15	2.63446	3.40548	4.09249	15	1.23825	3.69546	3.94363	15	3.19345	-2.45074	15
shLuc_025	3.35381	1.93424	15	2.3244	3.98665	3.08562	15	2.72922	1.44466	6.50977	-0.88754	-0.242858	4.78982	15	15	15	3.12414	15	15	15	6.45926	1.89618	-1.34834	15	0.779007	1.51438	15	-0.440766	15	1.50572	1.09141	-1.04437	0.221754	15	3.01209	2.79588	15	15	2.70328	5.85325	15	1.1311	4.03126	2.89388	15	3.08765	-2.79588	15
shLuc_026	3.72903	3.72332	5.84771	3.78924	0.88457	3.91918	15	4.55522	1.55481	15	0.533109	0.779184	15	3.28701	4.84389	15	3.18218	15	15	15	15	2.43479	-1.23551	2.5335	4.11008	-0.519279	15	0.631936	15	0.42183	0.863772	0.373193	3.01453	6.29956	3.7991	1.95267	15	6.1638	3.6535	4.32417	15	-0.037619	3.2531	3.43669	15	2.73473	-1.95267	15
shLuc_027	3.37052	2.94761	15	4.38859	1.7404	1.91168	15	15	0.836567	6.67241	-0.659034	0.193566	15	1.36556	4.66717	15	2.26081	15	15	15	15	2.31568	-1.30488	2.76365	3.21252	-0.420625	15	1.6996	4.36549	1.80466	3.11687	-0.442837	0.366226	15	3.8128	2.09569	15	15	2.62656	5.19966	15	0.602934	3.35846	1.82268	15	2.16555	-2.09569	15
shLuc_028	2.34258	1.50262	15	3.06696	1.95541	0.92461	15	1.36508	0.958138	15	-0.961081	0.983105	15	1.11068	3.51777	15	2.15602	15	11.1959	15	15	0.939489	-1.12392	2.15398	1.32947	-1.29808	15	-1.11313	4.50522	15	1.97982	0.563737	2.94534	7.92593	4.57655	2.42298	15	2.42152	3.7494	3.35096	15	-0.112403	1.57886	2.35722	15	3.15521	-2.42298	15
shLuc_029	3.31147	2.99295	10.4506	4.03828	1.08473	2.87672	15	4.43338	5.12211	15	0.817951	1.48954	15	3.82656	5.01749	5.45061	15	4.17646	15	15	15	3.18653	-0.554991	3.81538	1.31761	-0.385193	15	1.31363	15	1.88477	2.78143	-0.461734	0.156497	15	6.13116	2.27599	15	5.47628	2.8726	4.45934	15	0.68235	4.80618	15	15	1.47529	-2.27599	15
shLuc_030	3.39005	2.08015	15	1.73376	1.35343	1.74616	15	2.32312	2.80286	5.1748	-1.46902	-0.409323	15	1.28457	2.23269	15	5.27492	1.64687	15	15	15	1.7528	-2.21759	3.56133	15	-2.37636	15	-0.723566	15	-0.111327	3.60342	-0.812308	1.52506	15	2.89067	2.63107	15	15	2.28272	3.33847	7.28519	1.02649	2.6964	0.425144	15	2.436	-2.63107	15
shLuc_031	3.06351	4.70384	15	2.79216	0.541597	1.77553	15	3.51069	2.41734	4.20488	-0.897275	-0.41848	15	1.36001	15	4.07277	2.42421	0.605813	15	15	15	1.03812	-2.33163	1.30881	0.286621	-1.87415	15	-1.58898	3.58064	0.397596	0.716552	-1.22358	0.730446	15	4.25425	2.45574	15	3.91853	3.05855	3.20011	15	-0.217357	5.03304	0.815867	15	4.53467	-2.45574	15
shLuc_032	4.47266	2.33206	15	2.33269	0.0969544	15	15	2.31049	2.66043	15	-0.442752	1.51178	15	2.18277	15	15	2.65085	15	15	15	15	1.25002	-2.84199	2.95546	15	-0.344815	15	-0.760443	4.79135	2.66486	2.14953	0.294185	1.72306	15	4.32609	2.21544	15	15	4.24737	3.71301	15	0.161118	3.63668	2.05631	15	3.79737	-2.21544	15
shLuc_033	4.34468	4.95257	15	4.9136	5.25806	3.74009	15	1.97656	4.05177	7.01656	0.906147	-0.22459	15	4.27238	15	15	1.91194	15	15	15	15	2.06203	-1.1431	5.89685	3.7672	0.63572	15	1.03971	4.80687	2.25616	3.54551	2.63304	2.44051	15	15	2.55681	15	5.66082	4.2209	3.63422	15	3.17548	5.06365	3.15006	15	2.25478	-2.55681	15
shLuc_034	3.54569	1.78391	4.84538	2.87309	2.22773	3.04243	15	3.31532	1.51189	15	0.683678	0.0721844	15	1.99423	4.11109	15	1.84037	2.16456	15	15	15	1.57223	-1.10186	5.06591	2.89864	-0.47186	15	0.57449	15	0.252161	2.74405	0.276426	1.54876	15	3.98757	2.68081	15	15	3.83686	4.31096	15	1.13436	4.26864	1.81404	15	2.54822	-2.68081	15
shLuc_035	3.91668	2.40244	15	15	0.155339	4.73763	15	3.67587	2.66366	5.50846	-0.800361	0.825469	3.40382	3.88163	15	15	4.07765	3.6138	15	15	15	2.76505	-0.539978	3.1905	0.199836	-0.149331	15	-0.859667	15	0.413719	1.17206	0.998205	0.971593	15	1.89979	2.47487	15	15	3.38498	5.17808	15	0.899241	4.22948	1.73939	15	6.00302	-2.47487	15
shLuc_037	3.28265	15	15	4.11054	0.86161	2.19671	15	5.53839	2.51185	7.64246	0.573745	0.365573	15	2.78736	15	15	2.4624	2.85999	15	15	15	3.48825	-0.319789	2.31938	1.90214	-0.458264	15	-0.444501	3.64464	1.60229	1.67504	0.697144	2.39416	15	5.61484	2.34264	15	15	4.24603	5.54539	15	0.566846	4.50567	1.89271	15	4.36341	-2.34264	15
shLuc_039	3.90656	2.13893	5.56997	2.25639	0.359398	15	15	4.85587	3.26015	6.69043	-0.976168	0.346168	4.41847	1.35685	7.00539	15	2.62927	15	15	15	4.14576	2.57137	0.290041	4.11374	0.494817	-0.137623	15	-0.99732	15	0.343502	1.83498	0.202864	0.0734039	15	0.560062	2.27914	15	15	2.21168	5.30681	15	0.507913	4.3009	0.893623	15	3.85973	-2.27914	3.19066
shLuc_040	4.58915	3.04142	5.1413	3.1192	1.7938	3.56747	15	1.92168	1.93511	7.04758	0.962018	1.1093	15	1.68248	15	15	2.8322	15	15	15	15	1.58638	-1.25062	4.20552	1.45103	0.107775	15	1.08092	6.08304	0.354183	2.81372	1.88863	1.5441	15	4.85646	2.72813	15	15	4.68687	3.69415	15	1.60235	4.71513	2.14061	15	2.80126	-2.72813	15
shLuc_041	4.28413	4.33021	15	4.75728	1.41262	2.94136	15	3.99291	2.52356	7.4532	0.11826	0.209986	15	1.08645	15	15	1.98732	4.44199	15	15	15	1.67944	-2.0861	1.98982	15	-0.612079	15	-0.343342	15	2.46584	1.31845	-0.377056	0.724068	15	5.21134	1.77286	15	5.11041	2.84442	5.10719	15	0.399354	4.19062	1.79572	15	3.91495	-1.77286	15
shLuc_042	4.36699	2.31762	11.2489	3.79289	1.52065	2.33091	15	3.94294	2.71561	7.02125	0.201812	1.09366	15	3.30886	15	4.25935	5.39569	2.82754	15	15	3.59928	2.79907	-1.44609	2.51495	1.79934	-0.908107	7.17465	1.15516	15	1.7968	2.30921	0.0686738	1.22302	15	6.21055	2.37433	15	5.35842	5.04365	3.86484	7.71457	1.00134	4.92157	0.993141	15	2.88468	-2.37433	15
shLuc_043	3.64403	0.194256	15	4.08944	1.60641	3.36275	15	2.9495	4.58695	5.48512	-1.64052	0.934034	15	4.63148	3.6349	15	4.04326	15	15	15	15	1.24494	-1.79409	15	-1.68623	-0.826859	15	1.24473	15	0.547185	1.52622	-1.56568	-0.505517	15	0.399238	1.73105	15	15	0.339684	1.77338	15	0.596812	5.44664	1.29659	15	2.71477	-1.73105	15
shLuc_044	4.36388	2.57788	15	3.21098	1.93321	15	15	2.88198	2.59881	15	-0.704291	0.245369	3.84789	2.16053	15	15	5.35982	15	15	15	4.3836	2.71836	-0.127598	15	2.6026	0.156281	15	0.102966	15	-0.138303	1.73577	1.18158	1.32722	15	2.37033	2.26398	15	15	2.57394	4.7041	15	0.669029	4.00221	1.80103	15	5.64347	-2.26398	15
shLuc_045	5.4678	2.80536	3.52996	4.20702	2.61951	2.89855	15	4.23743	2.9197	7.6133	0.622289	1.00881	15	4.24758	15	15	1.59878	5.26719	15	15	5.75239	2.04756	-0.511699	3.637	2.97286	0.236128	15	0.498666	5.48941	0.892478	2.8331	1.57312	2.05181	15	4.98483	2.94398	15	15	2.77343	4.00039	15	2.77266	6.6358	2.48488	15	4.69658	-2.94398	15
shLuc_046	3.23244	0.0106931	15	4.06956	-0.129162	3.25962	15	4.02032	0.989492	15	-2.44946	-0.694992	3.10816	1.2324	3.27977	15	0.225197	1.73512	4.65648	15	15	0.437752	-2.71141	3.39935	0.115204	1.72493	15	-1.21882	4.6255	0.699019	0.568119	-1.8461	-0.101165	15	15	2.45462	15	15	1.20439	3.85192	6.28666	-0.0110436	5.78195	2.38176	15	3.54815	-2.45462	5.42613
shLuc_047	3.74079	2.4039	4.44725	3.75734	0.699839	3.40878	15	3.72663	1.58172	6.21361	-0.46844	0.112926	15	15	15	15	15	3.36505	15	15	15	2.63603	-1.48048	1.81946	7.38592	0.241181	15	-0.345786	15	1.30528	1.5836	-0.121284	2.60487	15	3.94436	2.53513	15	15	4.14694	4.35693	15	0.883142	6.13359	1.49731	15	3.50948	-2.53513	15
shLuc_048	3.55305	4.00515	2.98408	2.54025	0.0307609	0.974565	15	4.38343	1.79864	15	1.41803	0.297749	15	2.01632	15	15	4.56334	3.45206	15	15	15	1.42931	-0.772252	3.68606	1.6253	-1.30183	15	-0.00854962	15	0.264905	1.06141	-0.714079	0.507709	15	15	1.5999	15	15	4.08607	3.10341	15	-0.29888	5.0798	2.23485	15	3.56962	-1.5999	15
shLuc_049	3.23425	0.774386	5.79627	15	3.04969	3.24378	15	2.91978	1.76832	15	-0.322893	-0.892759	15	0.986355	4.22381	5.61927	1.09938	15	4.97749	15	4.13605	0.997141	-2.59219	1.65836	4.00422	-1.59526	15	-0.20607	15	1.12997	1.71737	-0.381063	-0.0314535	15	5.55258	2.70813	15	5.13155	1.39505	2.87768	15	0.939563	3.64154	1.06964	15	2.14899	-2.70813	15
shLuc_050	5.09109	1.98903	6.93834	3.01848	3.54418	3.49894	15	3.9183	2.90982	15	0.451453	-0.644857	15	1.59319	2.07543	15	4.69519	15	15	15	15	2.05225	-1.49967	4.26529	3.95436	0.39876	6.33588	3.67623	4.42315	3.05888	15	1.00726	2.37782	15	5.59259	3.20285	15	15	2.55638	4.78034	15	4.02107	3.8961	3.61023	15	2.96534	-3.20285	15
shLuc_051	4.21844	15	15	3.50785	1.60919	3.28471	15	2.54922	3.36667	5.8164	-0.784101	0.714211	15	2.57526	15	15	3.94109	15	15	15	15	2.058	-0.647809	1.7834	15	-0.110468	15	-0.618993	15	0.476229	2.72085	-0.681779	2.10692	15	3.02617	1.81298	15	4.1567	4.08195	4.04134	15	-0.0923534	2.72086	2.47757	15	2.84747	-1.81298	15
shLuc_052	5.11035	4.06159	6.26729	3.55926	3.03035	15	15	3.1893	2.60724	15	1.22093	0.704099	15	3.22722	15	5.84007	3.91576	2.71619	5.47952	15	15	3.19504	-0.529056	3.47686	3.37857	0.992445	15	0.779347	15	2.25452	4.92533	0.775928	2.05104	15	4.10998	2.48633	15	5.63817	4.2521	3.79464	15	3.60751	4.52682	7.24973	15	3.18401	-2.48633	15
shLuc_054	3.35824	1.43534	15	2.56714	1.05221	0.931249	15	15	1.18801	15	-0.505729	0.729791	3.69446	4.00066	15	15	2.83941	1.98176	15	15	3.24003	1.29683	-2.63143	0.966429	2.99706	-0.606533	15	-1.05349	15	0.112629	0.743672	-0.847152	0.297486	15	0.47777	2.43762	15	15	2.34425	5.05508	15	0.377796	4.22044	0.0774553	15	3.19361	-2.43762	15
shLuc_055	3.53254	-0.149292	15	2.29827	0.572536	2.11148	15	2.55181	1.17017	15	-1.78104	-0.297482	3.29866	3.41609	15	15	0.0620664	15	15	15	15	0.592395	-1.91503	2.78276	-1.34301	-1.07832	15	-1.07946	15	-0.905165	1.17744	-1.00919	-0.40196	15	2.334	1.96521	15	15	1.62779	3.91228	15	-0.00891455	3.49754	2.26958	15	4.19332	-1.96521	15
shLuc_056	4.12413	4.66545	15	3.064	2.17711	2.92535	15	3.49279	2.46514	15	0.118416	0.54673	15	0.88447	2.49294	15	3.0688	15	15	15	3.31593	2.85879	-2.36953	3.0401	15	-0.479279	15	1.62772	15	1.1178	2.18466	-0.358917	1.49379	15	2.22426	2.39953	15	4.34105	3.54039	4.78373	15	0.790103	9.83927	2.32844	15	5.24742	-2.39953	15
shLuc_057	5.01868	2.04969	15	4.11742	2.25855	4.90337	15	5.51665	1.8428	6.07904	2.84462	-0.550932	15	2.9837	5.55873	15	3.91146	12.1372	15	15	3.62258	3.11207	-1.25544	4.33155	2.85282	0.188159	15	0.773744	15	1.7168	2.7737	0.582777	1.23157	15	4.08717	2.69124	15	15	7.75035	3.38018	15	1.8635	4.04677	0.964049	15	4.39211	-2.69124	15
shLuc_058	4.51855	2.47103	15	4.12451	2.50576	2.08947	15	5.6913	2.9292	15	-0.588822	2.73749	15	3.13379	5.01179	15	1.78945	3.29695	15	15	15	2.81353	-1.505	1.74874	3.09176	-0.811163	15	0.238375	15	1.42216	2.93906	0.551073	1.94654	9.08846	5.2307	3.00324	15	15	2.90147	4.77523	15	0.182733	6.17321	3.00441	15	2.63586	-3.00324	15
shLuc_059	2.99376	15	15	3.75957	1.79795	3.17994	15	2.88937	1.99209	4.78555	-0.788078	-0.368646	4.20316	2.60384	15	15	15	2.71894	15	15	3.23506	1.70493	-1.89976	2.92448	3.06648	0.880859	15	-0.706401	15	0.256226	1.32906	-1.25899	0.805195	15	1.89043	2.61619	15	15	2.88347	5.02172	15	0.784702	5.73381	1.40929	15	1.9765	-2.61619	15
shLuc_060	3.38439	0.957842	5.38029	2.30806	0.723534	4.78282	15	4.49788	1.62588	15	0.520302	-0.634361	2.77279	-0.342457	5.74788	15	1.14916	3.28223	5.55998	15	15	1.1944	-1.58413	1.3697	0.1196	-0.731678	15	-0.0676672	4.05925	1.65128	2.86659	-1.50886	0.142931	15	2.93207	2.93719	15	15	2.98488	3.34753	15	0.749461	3.66467	-0.588544	15	5.25384	-2.93719	5.71652
shLuc_061	4.55681	2.57524	4.69735	4.19485	1.16304	3.1948	15	3.64948	2.85294	7.57546	-0.103229	0.356844	15	2.75619	15	15	1.6462	2.26785	15	15	15	3.40748	-0.581876	1.60563	1.82154	-0.763699	7.16926	-0.143063	5.3012	1.6954	2.66007	0.586999	0.364666	7.51355	5.65127	1.81214	15	15	3.22166	4.46703	15	0.539967	5.41586	6.25425	15	4.38062	-1.81214	15
shLuc_062	3.20613	4.58113	15	2.52728	0.541696	2.73272	15	2.38292	1.66479	6.16067	-1.14092	-1.18562	15	1.88053	3.79293	15	6.58956	2.32653	15	15	6.78357	1.16285	-2.35111	1.18351	4.19551	-0.577507	15	-0.686988	15	-0.255084	1.30032	-0.764445	0.698463	15	3.97285	2.56968	15	15	2.53751	4.33904	7.54682	0.046819	2.91556	0.583311	15	1.57456	-2.56968	15
shLuc_063	4.01774	3.17169	15	3.42329	1.23817	2.335	15	2.04878	0.901583	15	-0.908336	0.425765	15	2.15863	5.02402	15	4.34306	15	4.24363	15	15	1.67392	-0.842143	2.36147	1.5399	-0.149411	15	0.649692	15	0.0631136	0.862039	0.217725	2.49237	15	3.30311	1.26363	15	3.31814	6.27395	6.0796	15	1.12242	4.42971	1.08524	15	3.02253	-1.26363	15
shLuc_064	2.29465	0.701759	15	1.907	-0.201501	2.32152	15	15	0.862216	15	-0.307385	-1.63647	15	2.65782	2.13341	15	1.00182	15	15	15	15	0.287869	-3.89698	2.01773	0.0350054	-1.6483	15	-1.3749	15	-0.548258	15	-1.98447	0.724243	5.73044	0.0966952	2.60381	15	15	1.66556	2.93694	15	0.195166	3.01392	15	15	1.83473	-2.60381	15
shLuc_065	4.56503	1.33386	15	15	0.71682	4.18897	15	4.76217	2.16079	6.89615	0.176454	0.0193206	4.40834	15	4.25437	15	0.427402	3.37554	15	15	15	0.571162	-1.09069	1.46425	0.317842	-0.439406	15	0.0213579	15	1.6227	2.42498	-1.68406	-0.08699	15	1.34078	2.373	15	15	2.0899	4.8014	15	1.16511	4.81815	0.675055	15	3.15894	-2.373	3.21425
shLuc_066	3.45917	2.57624	6.41614	4.14531	2.02858	3.09844	15	3.65392	2.3462	8.12899	-1.41062	-0.174465	3.52357	2.52916	15	15	2.10955	1.84868	15	15	4.13366	1.69831	-1.52373	3.11959	0.835483	0.912189	15	-0.434869	15	1.62441	2.11332	-1.39325	0.399459	15	0.953077	2.735	15	15	1.55047	4.9216	15	0.641863	3.74057	2.68069	15	3.54636	-2.735	6.08116
shLuc_067	3.749	2.34405	15	3.36785	1.80807	15	15	3.40452	1.9156	5.96796	0.616902	0.501798	15	2.98393	5.00342	15	1.49497	4.09399	15	15	4.03517	3.21056	-1.07849	3.5191	2.23853	-1.00372	15	0.518356	15	0.942208	2.79328	0.373373	1.14814	8.63061	5.09102	1.89851	15	4.53301	3.67507	3.91105	15	0.489098	4.44976	2.13928	15	2.41663	-1.89851	15
shLuc_068	3.93129	1.98789	15	2.64946	-0.344584	15	15	2.58967	2.62641	6.2004	-2.03895	1.77333	15	3.13062	3.69457	15	3.2711	15	15	15	15	2.92024	-1.11565	15	15	-0.676588	15	-0.929063	15	0.590397	0.835341	-0.00223853	0.651532	15	0.760771	2.98271	15	15	3.0801	6.1497	15	0.7104	3.97148	0.656045	15	2.81504	-2.98271	15
shLuc_069	3.93286	2.48533	15	3.90679	1.33188	2.51144	15	3.1051	1.92225	6.92421	-1.84743	-0.205814	2.96515	-0.0320408	15	15	0.956458	15	10.8202	15	15	2.19969	-1.06236	2.81844	2.44196	-0.870749	15	-0.719823	15	0.255052	1.83054	-0.56668	0.414883	15	2.98854	1.93478	15	15	1.80956	5.17418	15	0.74712	3.84634	1.3004	15	3.38861	-1.93478	2.97579
shLuc_070	4.296	2.2843	15	2.43013	0.617299	2.67398	15	3.77407	2.02181	7.58166	-0.821787	0.523022	3.10467	4.81584	15	15	0.802524	15	15	15	15	2.5602	-0.659085	3.92779	2.42391	-0.184817	15	-0.673418	15	0.368048	2.23953	-0.429074	0.602931	15	1.0682	2.48199	15	15	6.86839	5.96031	15	0.573091	4.51853	1.59122	15	4.46086	-2.48199	10.3353
shLuc_071	3.6515	1.37807	15	4.24127	0.706036	1.65816	15	2.01427	1.58102	5.70171	0.561445	-0.595082	15	1.75184	15	15	1.28881	15	15	15	15	2.0396	-2.64825	1.98203	15	-1.30076	15	0.348094	15	1.41114	2.34644	-1.41871	0.464431	15	2.41046	2.494	15	15	2.40979	3.5989	15	0.244088	4.72634	2.87391	15	3.06987	-2.494	15
shLuc_072	3.9284	2.24273	5.97763	3.91689	1.11517	4.15154	15	5.20336	2.25681	6.57017	-0.875738	0.0323066	4.14983	0.692426	15	15	1.15752	15	15	15	15	1.18097	-1.37424	4.35921	1.37909	0.261427	15	-1.11383	15	0.323039	2.80903	-0.480131	0.123019	15	3.26129	1.76489	15	15	2.8078	4.24269	15	0.419286	4.50073	1.42981	15	2.53905	-1.76489	15
shLuc_073	3.61245	4.07934	15	4.43123	0.577322	2.11372	15	3.85053	2.90419	15	-0.239723	1.68309	15	1.83183	15	15	1.7727	3.56701	5.20052	15	15	2.9255	-0.550735	1.99771	1.5447	-0.786627	15	1.41214	15	1.41766	1.13346	-0.475043	1.11074	7.80675	4.66179	2.22405	15	5.43002	3.91424	3.20253	15	0.473854	7.29897	15	15	2.78787	-2.22405	15
shLuc_074	3.12515	1.50968	15	4.43271	1.30446	2.9364	15	4.76795	2.1957	6.32593	-1.19153	-1.61237	15	2.45315	15	15	1.5936	2.12336	15	15	3.55891	1.79776	-2.2813	1.24518	1.98051	-0.504248	15	0.178489	15	3.1733	1.40675	-1.05041	0.285923	15	1.95234	2.40401	15	15	1.78318	5.03591	15	0.892434	2.92224	0.307288	15	2.76053	-2.40401	15
shLuc_075	4.42514	2.52842	15	2.99507	1.03283	2.87504	15	2.70767	3.4252	5.76672	0.0415545	0.944993	15	2.73222	15	15	15	2.90344	15	15	15	2.28793	-1.71114	1.59527	2.71277	-0.655217	15	0.439483	15	2.20973	2.36789	-0.753967	1.54495	15	5.71059	2.02712	15	15	4.56161	4.46615	15	1.29119	4.40834	1.84201	15	3.41467	-2.02712	15
shLuc_076	4.91631	4.4096	15	5.44691	0.737516	3.53911	15	3.48902	2.36104	7.57696	0.448942	-0.0579512	15	2.31629	3.63996	15	5.65068	4.42412	15	15	15	2.32371	-0.00870214	2.73449	15	0.236146	15	-0.341416	4.88782	0.498263	2.15366	-0.380282	2.81015	15	3.73412	2.13252	15	5.39609	4.4599	5.03636	15	0.229484	5.72353	3.85917	15	3.12968	-2.13252	15
shLuc_077	4.3406	1.89295	15	3.59328	1.38235	1.59605	15	2.17489	2.34496	15	-1.22005	0.399087	15	2.30661	15	15	1.08204	3.19313	5.72174	15	4.72626	2.29516	-2.0399	1.56606	3.71345	-1.47167	15	-0.384874	15	1.19616	1.02857	-1.14002	0.975623	15	4.36205	1.85354	15	4.6823	3.77893	3.90563	15	0.0659651	3.87286	2.77958	15	3.51903	-1.85354	15
shLuc_078	4.11469	1.42242	15	1.6624	0.734454	2.84967	8.26767	1.64913	2.08973	7.87057	0.856901	-0.423357	15	1.45772	3.64346	15	1.60031	2.47449	15	15	15	0.382129	-2.15792	1.1566	0.532534	-0.661869	15	-0.306295	3.68685	0.506905	2.93051	2.26139	2.46488	6.14562	4.37408	2.13913	15	4.28816	3.07678	1.71241	7.46987	1.49658	5.78649	3.51279	15	2.54996	-2.13913	15
shLuc_079	4.55113	0.962533	6.03471	2.59246	1.77734	3.02008	15	5.40079	1.95397	6.38109	-0.718974	-0.808534	3.89913	2.18131	15	15	1.83549	3.94073	5.31043	15	3.71754	1.07324	-2.8851	3.04012	1.45296	-0.332688	15	0.0776981	15	1.04507	3.61066	-1.20055	-0.102465	15	2.77199	1.52199	15	15	3.22025	3.59989	15	1.71334	3.43064	0.217837	15	15	-1.52199	15
shLuc_080	2.62759	1.35388	15	1.4062	0.0877836	2.83681	15	2.26867	1.7988	15	-2.4701	-1.18687	15	2.38515	15	15	-0.259795	15	3.68011	15	3.0446	0.606028	-1.74217	15	1.96612	-0.575639	15	-1.35592	15	0.552737	1.25196	-2.13113	-0.734943	15	1.41738	2.17789	15	15	2.06669	6.9327	15	-0.392833	4.75504	-0.0721408	15	5.29264	-2.17789	15
shLuc_081	4.00505	2.64607	15	4.63908	1.02792	4.68294	15	2.26918	5.07987	15	-0.0544412	1.31387	15	1.29559	2.31294	15	3.06484	2.27694	15	15	15	3.14005	-1.80837	4.81168	0.355165	0.0715741	15	-0.202365	15	0.310997	2.96536	0.252294	1.09078	7.09253	15	2.24924	15	3.33767	15	2.75162	15	0.657343	4.95652	1.19174	15	3.9827	-2.24924	15

## Sheet: Gfi1_targets
TF	TF_geneId	Cell_type	Cell_subtype	BTO_code	exp_name	Gene_symbol	Gene_ID	chr_coord
Gfi1	14581	AML pre-leukaemic	[CL] MLL-ENL	BTO:0000740	Gfi1_GSM786037_MLL-ENL-Preleukemia	Erg	inside	164632	16	95421961	95422361
Gfi1	14581	AML pre-leukaemic	[CL] MLL-ENL	BTO:0000740	Gfi1_GSM786037_MLL-ENL-Preleukemia	Erg	inside	150599	16	95435994	95436394
Gfi1	14581	AML pre-leukaemic	[CL] MLL-ENL	BTO:0000740	Gfi1_GSM786037_MLL-ENL-Preleukemia	Erg	inside	147436	16	95439157	95439557
Gfi1	14581	AML pre-leukaemic	[CL] MLL-ENL	BTO:0000740	Gfi1_GSM786037_MLL-ENL-Preleukemia	Erg	inside	121984	16	95464609	95465009
Gfi1	14581	AML pre-leukaemic	[CL] MLL-ENL	BTO:0000740	Gfi1_GSM786037_MLL-ENL-Preleukemia	Erg	inside	1139	16	95585454	95585854
Gfi1	14581	AML pre-leukaemic	[CL] MLL-ENL	BTO:0000740	Gfi1_GSM786037_MLL-ENL-Preleukemia	Erg	upstream	-10212	16	95596805	95597205
Gfi1	14581	AML pre-leukaemic	[CL] MLL-ENL	BTO:0000740	Gfi1_GSM786037_MLL-ENL-Preleukemia	Erg	inside	183134	16	95403459	95403859
Gfi1	14581	AML pre-leukaemic	[CL] MLL-ENL	BTO:0000740	Gfi1_GSM786037_MLL-ENL-Preleukemia	Erg	inside	178615	16	95407978	95408378
Gfi1	14581	Mast	[PC] Mast cell	BTO:0000830	BG147_A730003_Gfi1	Erg	inside	147416	16	95439177	95439577
Gfi1	14581	Mast	[PC] Mast cell	BTO:0000830	BG147_A730003_Gfi1	Erg	inside	146802	16	95439791	95440191
Gfi1	14581	Mast	[PC] Mast cell	BTO:0000830	BG147_A730003_Gfi1	Erg	inside	145368	16	95441225	95441625
Gfi1	14581	Mast	[PC] Mast cell	BTO:0000830	BG147_A730003_Gfi1	Erg	inside	98570	16	95488023	95488423
Gfi1	14581	Mast	[PC] Mast cell	BTO:0000830	BG147_A730003_Gfi1	Erg	inside	65678	16	95520915	95521315
Gfi1	14581	AML pre-leukaemic	[CL] MLL-ENL	BTO:0000740	Gfi1_GSM786037_MLL-ENL-Preleukemia	Gfi1b	inside	3314	2	28618668	28619068
Gfi1	14581	AML pre-leukaemic	[CL] MLL-ENL	BTO:0000740	Gfi1_GSM786037_MLL-ENL-Preleukemia	Gfi1b	overlapStart	261	2	28621721	28622121
Gfi1	14581	Haematopoietic progenitor	[PCL] CD41+ (ES cell derived)	BTO:0000381	BG253_SLX7050_Gfi1	Gfi1b	overlapStart	176	2	28621806	28622206
Gfi1	14581	Mast	[PC] Mast cell	BTO:0000830	BG147_A730003_Gfi1	Gfi1b	inside	3226	2	28618756	28619156
Gfi1	14581	Mast	[PC] Mast cell	BTO:0000830	BG147_A730003_Gfi1	Gfi1b	overlapStart	219	2	28621763	28622163
Gfi1	14581	AML pre-leukaemic	[CL] MLL-ENL	BTO:0000740	Gfi1_GSM786037_MLL-ENL-Preleukemia	Hhex	inside	1681	19	37434568	37434968
Gfi1	14581	AML pre-leukaemic	[CL] MLL-ENL	BTO:0000740	Gfi1_GSM786037_MLL-ENL-Preleukemia	Hhex	inside	3642	19	37436529	37436929
Gfi1	14581	Haematopoietic progenitor	[PCL] CD41+ (ES cell derived)	BTO:0000381	BG253_SLX7050_Gfi1	Hhex	inside	2675	19	37435562	37435962
Gfi1	14581	Haematopoietic progenitor	[PCL] CD41+ (ES cell derived)	BTO:0000381	BG253_SLX7050_Gfi1	Hhex	inside	3613	19	37436500	37436900
Gfi1	14581	Mast	[PC] Mast cell	BTO:0000830	BG147_A730003_Gfi1	Hhex	inside	2651	19	37435538	37435938
Gfi1	14581	Mast	[PC] Mast cell	BTO:0000830	BG147_A730003_Gfi1	Hhex	inside	3646	19	37436533	37436933
Gfi1	14581	AML pre-leukaemic	[CL] MLL-ENL	BTO:0000740	Gfi1_GSM786037_MLL-ENL-Preleukemia	Mpl	inside	11484	4	118446029	118446429

## Sheet: Gfi1b_targets
TF	TF_geneId	Cell_type	Cell_subtype	BTO_code	exp_name	Gene_symbol	Gene_ID	chr_coord
Gfi1b	14582	Haematopoietic progenitor	[PCL] CD41+ (ES cell derived)	BTO:0000381	BG256_SLX7051_Gfi1b	Erg	inside	147392	16	95439201	95439601
Gfi1b	14582	Haematopoietic progenitor	[PCL] CD41+ (ES cell derived)	BTO:0000381	BG256_SLX7051_Gfi1b	Erg	inside	145371	16	95441222	95441622
Gfi1b	14582	Leukemogenic	[CL] J2E Immature Erythroid	BTO:0002731	BG98_5684_8_Gfi1b	Erg	inside	147371	16	95439222	95439622
Gfi1b	14582	Leukemogenic	[CL] J2E Immature Erythroid	BTO:0002731	BG98_5684_8_Gfi1b	Erg	inside	145364	16	95441229	95441629
Gfi1b	14582	Multipotent myeloid progenitor	[CL] HPC-7	BTO:0001035	GSM552235_Gfi1b	Erg	inside	147471	16	95439122	95439522
Gfi1b	14582	Multipotent myeloid progenitor	[CL] HPC-7	BTO:0001035	GSM552235_Gfi1b	Erg	inside	145372	16	95441221	95441621
Gfi1b	14582	Multipotent myeloid progenitor	[CL] HPC-7	BTO:0001035	GSM552235_Gfi1b	Erg	inside	211743	16	95374850	95375250
Gfi1b	14582	Myeloid progenitor	[CL] 416B	BTO:0002884	BG313_SLX7421_Gfi1b_416B	Erg	inside	147459	16	95439134	95439534
Gfi1b	14582	Myeloid progenitor	[CL] 416B	BTO:0002884	BG313_SLX7421_Gfi1b_416B	Erg	inside	145340	16	95441253	95441653
Gfi1b	14582	Myeloid progenitor	[CL] 416B	BTO:0002884	BG313_SLX7421_Gfi1b_416B	Erg	upstream	-25736	16	95612329	95612729
Gfi1b	14582	Myeloid progenitor	[CL] 416B	BTO:0002884	BG313_SLX7421_Gfi1b_416B	Erg	inside	150542	16	95436051	95436451
Gfi1b	14582	Myeloid progenitor	[CL] 416B	BTO:0002884	BG313_SLX7421_Gfi1b_416B	Erg	inside	127211	16	95459382	95459782
Gfi1b	14582	Myeloid progenitor	[CL] 416B	BTO:0002884	BG313_SLX7421_Gfi1b_416B	Erg	inside	137315	16	95449278	95449678
Gfi1b	14582	Haematopoietic progenitor	[PCL] CD41+ (ES cell derived)	BTO:0000381	BG256_SLX7051_Gfi1b	Gfi1b	overlapStart	162	2	28621820	28622220
Gfi1b	14582	Leukemogenic	[CL] J2E Immature Erythroid	BTO:0002731	BG98_5684_8_Gfi1b	Gfi1b	overlapStart	243	2	28621739	28622139
Gfi1b	14582	Multipotent myeloid progenitor	[CL] HPC-7	BTO:0001035	GSM552235_Gfi1b	Gfi1b	inside	3227	2	28618755	28619155
Gfi1b	14582	Multipotent myeloid progenitor	[CL] HPC-7	BTO:0001035	GSM552235_Gfi1b	Gfi1b	overlapStart	172	2	28621810	28622210
Gfi1b	14582	Multipotent myeloid progenitor	[CL] HPC-7	BTO:0001035	GSM552235_Gfi1b	Gfi1b	upstream	-437	2	28622419	28622819
Gfi1b	14582	Myeloid progenitor	[CL] 416B	BTO:0002884	BG313_SLX7421_Gfi1b_416B	Gfi1b	overlapStart	173	2	28621809	28622209
Gfi1b	14582	Myeloid progenitor	[CL] 416B	BTO:0002884	BG313_SLX7421_Gfi1b_416B	Gfi1b	inside	3297	2	28618685	28619085
Gfi1b	14582	Myeloid progenitor	[CL] 416B	BTO:0002884	BG313_SLX7421_Gfi1b_416B	Gfi1b	upstream	-530	2	28622512	28622912
Gfi1b	14582	Haematopoietic progenitor	[PCL] CD41+ (ES cell derived)	BTO:0000381	BG256_SLX7051_Gfi1b	Hhex	inside	2657	19	37435544	37435944
Gfi1b	14582	Haematopoietic progenitor	[PCL] CD41+ (ES cell derived)	BTO:0000381	BG256_SLX7051_Gfi1b	Hhex	inside	3639	19	37436526	37436926
Gfi1b	14582	Leukemogenic	[CL] J2E Immature Erythroid	BTO:0002731	BG98_5684_8_Gfi1b	Hhex	inside	2546	19	37435433	37435833
Gfi1b	14582	Leukemogenic	[CL] J2E Immature Erythroid	BTO:0002731	BG98_5684_8_Gfi1b	Hhex	inside	3654	19	37436541	37436941
Gfi1b	14582	Multipotent myeloid progenitor	[CL] HPC-7	BTO:0001035	GSM552235_Gfi1b	Hhex	inside	1428	19	37434315	37434715
Gfi1b	14582	Multipotent myeloid progenitor	[CL] HPC-7	BTO:0001035	GSM552235_Gfi1b	Hhex	inside	2625	19	37435512	37435912
Gfi1b	14582	Multipotent myeloid progenitor	[CL] HPC-7	BTO:0001035	GSM552235_Gfi1b	Hhex	inside	3635	19	37436522	37436922
Gfi1b	14582	Multipotent myeloid progenitor	[CL] HPC-7	BTO:0001035	GSM552235_Gfi1b	Hhex	downstream	10776	19	37443663	37444063
Gfi1b	14582	Myeloid progenitor	[CL] 416B	BTO:0002884	BG313_SLX7421_Gfi1b_416B	Hhex	inside	2679	19	37435566	37435966
Gfi1b	14582	Myeloid progenitor	[CL] 416B	BTO:0002884	BG313_SLX7421_Gfi1b_416B	Hhex	downstream	10789	19	37443676	37444076
Gfi1b	14582	Myeloid progenitor	[CL] 416B	BTO:0002884	BG313_SLX7421_Gfi1b_416B	Hhex	inside	3649	19	37436536	37436936
